# Supplementary material for: Physiological and Transcriptional Analysis Reveals the Response Mechanism of Camellia vietnamensis Huang to Drought Stress
Source: Int J Mol Sci. 2022 Oct 5;23(19):11801. doi: 10.3390/ijms231911801 (PMC9569630; doi:10.3390/ijms231911801)
Supplement: Supplementary file 1 [file ijms-23-11801-s001.zip]

Archive with 10 entries (10 files):
- Supplementary figures.pdf
- Table S1.xlsx
- Table S2.xlsx
- Table S3.xlsx
- Table S4.xlsx
- Table S5.xlsx
- Table S6.xlsx
- Table S7.xlsx
- Table S8.xlsx
- Table S9.xlsx
