# Supplementary material for: Physiological and Transcriptional Analysis Reveals the Response Mechanism of Camellia vietnamensis Huang to Drought Stress
Source: Int J Mol Sci. 2022 Oct 5;23(19):11801. doi: 10.3390/ijms231911801 (PMC9569630; doi:10.3390/ijms231911801)
Supplement: Supplementary file 1 [file ijms-23-11801-s001.zip › Table S1.xlsx]

## Sheet: Sheet1
Table S1. RNA sequencing results of 18 C. vietnamensis leaves
Sample1	Total clean reads2	Total mapped reads3	Unique match4	Clean Bases5	Q306	GC7
HD1-0d-1	49675858	41158213(82.85%)	35635479(71.74%)	6.74G	0.9237	0.4539
HD1-0d-2	46235022	38560411(83.40%)	33510070(72.48%)	6.26G	0.9239	0.4556
HD1-0d-3	49371144	41040987(83.13%)	35496594(71.90%)	6.62G	0.9225	0.4549
HD1-3d-1	48290764	40104302(83.05%)	34527341(71.50%)	6.50G	0.9232	0.4519
HD1-3d-2	47193148	39040608(82.73%)	33679556(71.37%)	6.40G	0.9233	0.4528
HD1-3d-3	46964360	39425658(83.95%)	33982517(72.36%)	6.44G	0.9236	0.4506
HD1-6d-1	49859106	42386252(85.01%)	36677537(73.56%)	6.87G	0.9218	0.4544
HD1-6d-2	46640992	39717028(85.15%)	34364492(73.68%)	6.40G	0.9219	0.4496
HD1-6d-3	49948694	42983138(86.05%)	36751751(73.58%)	6.79G	0.9246	0.451
WH1-0d-1	46927758	38735448(82.54%)	33424859(71.23%)	6.33G	0.9237	0.454
WH1-0d-2	46322528	38360892(82.81%)	33200684(71.67%)	6.31G	0.9234	0.4536
WH1-0d-3	44341260	36628937(82.61%)	31721589(71.54%)	5.99G	0.9221	0.4555
WH1-3d-1	46947358	39237239(83.58%)	33856670(72.12%)	6.36G	0.9233	0.457
WH1-3d-2	49990262	42061949(84.14%)	36450778(72.92%)	6.86G	0.9243	0.4537
WH1-3d-3	48878750	41129045(84.15%)	35192636(72.00%)	6.73G	0.9253	0.4571
WH1-6d-1	50245140	42588239(84.76%)	36801350(73.24%)	6.88G	0.9236	0.4515
WH1-6d-2	50335592	43030055(85.49%)	37272755(74.05%)	6.86G	0.923	0.4547
WH1-6d-3	48188878	41021851(85.13%)	35509933(73.69%)	6.63G	0.9244	0.4539
Sample1, HD1 (drought-tolerant cultivar); WH1 (drought-sensitive cultivar); 0d-(unstressed plants), 3d-(PEG stress treatment for three days), 6d-(PEG stress treatment for six days); Total clean reads2, Statistics on the number of sequencing sequences filtered by sequencing data; Total mapped reads3, the number of reads in the reference genome and the percentage in clean reads; Unique match4,The n…
