# Supplementary material for: Physiological and Transcriptional Analysis Reveals the Response Mechanism of Camellia vietnamensis Huang to Drought Stress
Source: Int J Mol Sci. 2022 Oct 5;23(19):11801. doi: 10.3390/ijms231911801 (PMC9569630; doi:10.3390/ijms231911801)
Supplement: Supplementary file 1 [file ijms-23-11801-s001.zip › Table S2.xlsx]

## Sheet: Sheet1
Table S2. Number of genes in the cluster analysis by STEM software
	Clusters 0	Clusters 1	Clusters 2	Clusters 3	Clusters 4	Clusters 5	Clusters 6	Clusters 7	Total
HD1	1218	956	487	723	2437	463	4990	1513	12787
WH1	2062	645	660	789	2272	392	4668	1339	12827
