# Supplementary material for: Physiological and Transcriptional Analysis Reveals the Response Mechanism of Camellia vietnamensis Huang to Drought Stress
Source: Int J Mol Sci. 2022 Oct 5;23(19):11801. doi: 10.3390/ijms231911801 (PMC9569630; doi:10.3390/ijms231911801)
Supplement: Supplementary file 1 [file ijms-23-11801-s001.zip › Table S3.xlsx]

## Sheet: Sheet1
Table S3. Percentage of genes in GO terms among different C. vietnamensis comparison groups
	HD VS WH						HD				WH
	0 d		3 d		6 d		0d vs 3d		0d vs 6d		3d		6d
GO_classify2	No.of genes	Percentage of genes	No.of genes	Percentage of genes	No.of genes	Percentage of genes	No.of genes	Percentage of genes	No.of genes	Percentage of genes	No.of genes	Percentage of genes	No.of genes	Percentage of genes
biological regulation	438	0.0480843	294	0.0420661	129	0.043714	439	0.0554713	1435	0.0494112	513	0.0478857	1510	0.0491568
cellular component organization or biogenesis	221	0.0242617	150	0.0214623	64	0.0216876	236	0.0298206	759	0.0261346	268	0.0250163	839	0.027313
cellular process	1014	0.111318	785	0.112319	333	0.112843	962	0.121557	3369	0.116004	1220	0.11388	3568	0.116153
developmental process	267	0.0293117	188	0.0268994	91	0.030837	265	0.033485	932	0.0320915	322	0.0300569	964	0.0313823
establishment of localization	187	0.0205291	142	0.0203176	53	0.01796	162	0.0204701	647	0.0222781	204	0.0190423	683	0.0222345
growth	54	0.0059282	40	0.00572328	17	0.00576076	63	0.00796058	202	0.00695544	61	0.00569402	208	0.00677127
immune system process	44	0.00483039	24	0.00343397	8	0.00271095	15	0.00189538	64	0.0022037	46	0.00429385	75	0.00244157
localization	201	0.0220661	151	0.0216054	60	0.0203321	170	0.0214809	697	0.0239997	212	0.019789	722	0.0235041
metabolic process	782	0.0858492	609	0.0871369	278	0.0942054	725	0.0916098	2587	0.0890779	954	0.0890507	2747	0.0894264
multi-organism process	43	0.00472061	36	0.00515095	14	0.00474415	27	0.00341168	76	0.0026169	32	0.00298703	96	0.0031252
multicellular organismal process	253	0.0277747	184	0.0263271	86	0.0291427	238	0.0300733	840	0.0289236	290	0.0270699	872	0.0283873
negative regulation of biological process	98	0.0107586	62	0.00887108	39	0.0132159	91	0.0114986	324	0.0111563	105	0.00980118	337	0.0109708
positive regulation of biological process	93	0.0102097	59	0.00844184	28	0.00948831	101	0.0127622	321	0.011053	124	0.0115747	345	0.0112312
regulation of biological process	400	0.0439126	265	0.0379167	116	0.0393087	407	0.0514278	1286	0.0442807	473	0.044152	1371	0.0446318
reproduction	127	0.0139423	98	0.014022	40	0.0135547	126	0.0159212	468	0.0161146	146	0.0136283	489	0.015919
reproductive process	126	0.0138325	97	0.013879	40	0.0135547	122	0.0154157	457	0.0157358	144	0.0134416	478	0.0155609
response to stimulus	651	0.0714678	466	0.0666762	203	0.0687902	564	0.0712661	1732	0.0596378	736	0.0687016	1792	0.0583371
signaling	172	0.0188824	116	0.0165975	38	0.012877	183	0.0231236	498	0.0171476	193	0.0180155	514	0.0167329
cell junction	82	0.00900209	73	0.010445	25	0.0084717	89	0.0112459	240	0.00826389	94	0.00877439	261	0.00849665
extracellular region	177	0.0194313	115	0.0164544	57	0.0193155	1	0.000126358	412	0.0141864	223	0.0208158	444	0.0144541
macromolecular complex	106	0.0116368	130	0.0186007	39	0.0132159	189	0.0238817	491	0.0169065	139	0.0129749	538	0.0175142
membrane	699	0.0767373	555	0.0794105	210	0.0711623	100	0.0126358	2068	0.0712072	751	0.0701017	2198	0.0715541
organelle	849	0.0932045	764	0.109315	265	0.0898001	853	0.107784	3190	0.109841	1057	0.0986652	3371	0.10974
symplast	81	0.0088923	73	0.010445	25	0.0084717	89	0.0112459	239	0.00822946	93	0.00868104	259	0.00843154
binding	917	0.10067	710	0.101588	303	0.102677	851	0.107531	2913	0.100303	1124	0.104919	3085	0.10043
catalytic activity	865	0.094961	685	0.0980112	330	0.111826	720	0.090978	2379	0.0819158	1020	0.0952114	2507	0.0816134
transporter activity	162	0.0177846	118	0.0168837	60	0.0203321	126	0.0159212	416	0.0143241	169	0.0157752	445	0.0144866
Total	9109	1	6989	1	2951	1	7914	1	29042	1	10713	1	30718	1
