# Supplementary material for: Physiological and Transcriptional Analysis Reveals the Response Mechanism of Camellia vietnamensis Huang to Drought Stress
Source: Int J Mol Sci. 2022 Oct 5;23(19):11801. doi: 10.3390/ijms231911801 (PMC9569630; doi:10.3390/ijms231911801)
Supplement: Supplementary file 1 [file ijms-23-11801-s001.zip › Table S4.xlsx]

## Sheet: Sheet1
Table S4. Enrichment of DEGs compared with different treatment groups in KEGG
WH1-0d-vs-WH1-3d
id	Term	Classification_level1	Classification_level2	ListHits	ListTotal	PopHits	PopTotal	p-value	q-value	Enrichment_score	geneID	hyperlink_only_excel
ko00010	Glycolysis / Gluconeogenesis	Metabolism	Carbohydrate metabolism	10	601	115	5051	0.892722	1	0.730811	genemark-HiC_scaffold_8-processed-1255.15;maker-HiC_scaffold_10-snap-1719.25;maker-HiC_scaffold_13-snap-1451.2;maker-HiC_scaffold_13-snap-558.18;maker-HiC_scaffold_13-snap-95.30;maker-HiC_scaffold_14-snap-1405.27;maker-HiC_scaffold_3-snap-1243.5;maker-HiC_scaffold_3-snap-393.7;maker-HiC_scaffold_9-snap-703.2;snap_masked-HiC_scaffold_15-processed-1389.13	ko00010
ko00020	Citrate cycle (TCA cycle)	Metabolism	Carbohydrate metabolism	1	601	53	5051	0.998831	1	0.158572	maker-HiC_scaffold_10-snap-1719.25	ko00020
ko00030	Pentose phosphate pathway	Metabolism	Carbohydrate metabolism	4	601	41	5051	0.736064	1	0.819934	maker-HiC_scaffold_10-snap-685.44;maker-HiC_scaffold_11-snap-34.22;maker-HiC_scaffold_13-snap-558.18;maker-HiC_scaffold_7-snap-25.8	ko00030
ko00040	Pentose and glucuronate interconversions	Metabolism	Carbohydrate metabolism	15	601	119	5051	0.447464	1	1.05937	augustus_masked-HiC_scaffold_2-processed-641.7;maker-HiC_scaffold_12-snap-493.30;maker-HiC_scaffold_13-snap-110.5;maker-HiC_scaffold_6-snap-1024.53;maker-HiC_scaffold_7-snap-31.17;maker-HiC_scaffold_7-snap-563.4;maker-HiC_scaffold_7-snap-896.19;maker-HiC_scaffold_8-snap-130.8;maker-HiC_scaffold_8-snap-271.34;maker-HiC_scaffold_8-snap-46.0;maker-HiC_scaffold_8-snap-82.17;maker-HiC_scaffold_9-snap-…	ko00040
ko00051	Fructose and mannose metabolism	Metabolism	Carbohydrate metabolism	2	601	43	5051	0.971146	1	0.390899	maker-HiC_scaffold_6-snap-1377.23;maker-HiC_scaffold_7-snap-1351.3	ko00051
ko00052	Galactose metabolism	Metabolism	Carbohydrate metabolism	7	601	55	5051	0.486203	1	1.06964	maker-HiC_scaffold_1-snap-743.10;maker-HiC_scaffold_1-snap-743.9;maker-HiC_scaffold_11-snap-1803.33;maker-HiC_scaffold_13-snap-157.7;maker-HiC_scaffold_7-snap-40.2;maker-HiC_scaffold_8-snap-52.3;maker-HiC_scaffold_9-snap-112.7	ko00052
ko00053	Ascorbate and aldarate metabolism	Metabolism	Carbohydrate metabolism	5	601	42	5051	0.570907	1	1.00052	augustus_masked-HiC_scaffold_2-processed-641.7;maker-HiC_scaffold_11-snap-743.23;maker-HiC_scaffold_5-snap-1203.22;maker-HiC_scaffold_5-snap-188.41;snap_masked-HiC_scaffold_11-processed-1598.0	ko00053
ko00061	Fatty acid biosynthesis	Metabolism	Lipid metabolism	1	601	40	5051	0.993831	1	0.210108	maker-HiC_scaffold_10-snap-1032.9	ko00061
ko00062	Fatty acid elongation	Metabolism	Lipid metabolism	6	601	25	5051	0.0680569	0.389436	2.01704	augustus_masked-HiC_scaffold_1-processed-2171.31;augustus_masked-HiC_scaffold_14-processed-257.86;augustus_masked-HiC_scaffold_14-processed-269.31;augustus_masked-HiC_scaffold_5-processed-1075.0;augustus_masked-HiC_scaffold_7-processed-153.6;maker-HiC_scaffold_5-snap-189.13	ko00062
ko00071	Fatty acid degradation	Metabolism	Lipid metabolism	1	601	43	5051	0.995796	1	0.195449	augustus_masked-HiC_scaffold_11-processed-512.8	ko00071
ko00073	Cutin, suberine and wax biosynthesis	Metabolism	Lipid metabolism	3	601	28	5051	0.664332	1	0.900464	augustus_masked-HiC_scaffold_6-processed-905.4;maker-HiC_scaffold_1-snap-1685.33;maker-HiC_scaffold_15-snap-651.10	ko00073
ko00100	Steroid biosynthesis	Metabolism	Lipid metabolism	7	601	30	5051	0.0577999	0.372087	1.96101	augustus_masked-HiC_scaffold_4-processed-260.19;augustus_masked-HiC_scaffold_5-processed-1814.6;genemark-HiC_scaffold_10-processed-2126.56;maker-HiC_scaffold_12-snap-63.32;maker-HiC_scaffold_3-snap-256.23;maker-HiC_scaffold_6-snap-1223.31;maker-HiC_scaffold_6-snap-1231.26	ko00100
ko00130	Ubiquinone and other terpenoid-quinone biosynthesis	Metabolism	Metabolism of cofactors and vitamins	9	601	49	5051	0.121019	0.59357	1.54365	augustus_masked-HiC_scaffold_6-processed-468.45;augustus_masked-HiC_scaffold_6-processed-718.23;maker-HiC_scaffold_11-snap-1623.23;maker-HiC_scaffold_12-snap-1970.13;maker-HiC_scaffold_2-snap-977.28;maker-HiC_scaffold_3-snap-1182.35;maker-HiC_scaffold_4-snap-508.21;maker-HiC_scaffold_9-snap-465.4;maker-HiC_scaffold_9-snap-632.24	ko00130
ko00190	Oxidative phosphorylation	Metabolism	Energy metabolism	9	601	124	5051	0.967723	1	0.609991	maker-HiC_scaffold_10-snap-49.0;maker-HiC_scaffold_12-snap-2.15;maker-HiC_scaffold_13-snap-828.11;maker-HiC_scaffold_3-snap-45.29;maker-HiC_scaffold_5-snap-1676.3;maker-HiC_scaffold_7-snap-185.42;maker-HiC_scaffold_9-snap-332.10;maker-HiC_scaffold_9-snap-355.35;snap_masked-HiC_scaffold_5-processed-170.27	ko00190
ko00195	Photosynthesis	Metabolism	Energy metabolism	3	601	54	5051	0.963926	1	0.466907	maker-HiC_scaffold_2-snap-1691.8;maker-HiC_scaffold_9-snap-189.2;snap_masked-scaffold_2566-processed-0.1	ko00195
ko00196	Photosynthesis - antenna proteins	Metabolism	Energy metabolism	4	601	19	5051	0.182363	0.737511	1.76933	maker-HiC_scaffold_11-snap-1598.22;maker-HiC_scaffold_11-snap-1602.4;maker-HiC_scaffold_11-snap-1602.8;maker-HiC_scaffold_2-snap-1609.32	ko00196
ko00230	Purine metabolism	Metabolism	Nucleotide metabolism	7	601	78	5051	0.836625	1	0.754234	augustus_masked-HiC_scaffold_13-processed-1513.45;genemark-HiC_scaffold_8-processed-1255.15;maker-HiC_scaffold_1-snap-1717.3;maker-HiC_scaffold_15-snap-726.32;maker-HiC_scaffold_3-snap-1663.4;snap_masked-HiC_scaffold_13-processed-76.17;snap_masked-HiC_scaffold_7-processed-860.27	ko00230
ko00240	Pyrimidine metabolism	Metabolism	Nucleotide metabolism	8	601	83	5051	0.787536	1	0.810056	maker-HiC_scaffold_1-snap-1717.3;maker-HiC_scaffold_1-snap-405.7;maker-HiC_scaffold_2-snap-671.33;maker-HiC_scaffold_8-snap-326.21;maker-HiC_scaffold_9-snap-1045.26;maker-HiC_scaffold_9-snap-1047.7;snap_masked-HiC_scaffold_2-processed-395.14;snap_masked-HiC_scaffold_7-processed-860.27	ko00240
ko00250	Alanine, aspartate and glutamate metabolism	Metabolism	Amino acid metabolism	6	601	44	5051	0.427826	1	1.14604	genemark-HiC_scaffold_15-processed-1343.41;maker-HiC_scaffold_15-snap-1342.45;maker-HiC_scaffold_3-snap-204.0;maker-HiC_scaffold_5-snap-1170.9;maker-HiC_scaffold_5-snap-1175.26;snap_masked-HiC_scaffold_10-processed-1002.12	ko00250
ko00260	Glycine, serine and threonine metabolism	Metabolism	Amino acid metabolism	14	601	88	5051	0.156695	0.733616	1.33705	augustus_masked-HiC_scaffold_11-processed-929.43;augustus_masked-HiC_scaffold_14-processed-1408.6;augustus_masked-HiC_scaffold_14-processed-742.18;genemark-HiC_scaffold_14-processed-728.43;maker-HiC_scaffold_10-snap-1920.18;maker-HiC_scaffold_10-snap-1921.14;maker-HiC_scaffold_3-snap-393.7;maker-HiC_scaffold_4-snap-1591.4;maker-HiC_scaffold_4-snap-99.29;maker-HiC_scaffold_5-snap-1170.9;maker-HiC_…	ko00260
ko00270	Cysteine and methionine metabolism	Metabolism	Amino acid metabolism	25	601	138	5051	0.0196954	0.135242	1.52252	augustus_masked-HiC_scaffold_11-processed-1085.4;augustus_masked-HiC_scaffold_13-processed-1043.50;augustus_masked-HiC_scaffold_13-processed-1061.57;augustus_masked-HiC_scaffold_6-processed-468.45;augustus_masked-HiC_scaffold_6-processed-594.25;augustus_masked-HiC_scaffold_7-processed-168.49;augustus_masked-HiC_scaffold_9-processed-132.7;maker-HiC_scaffold_1-snap-731.1;maker-HiC_scaffold_1-snap-8…	ko00270
ko00280	Valine, leucine and isoleucine degradation	Metabolism	Amino acid metabolism	1	601	42	5051	0.995222	1	0.200103	maker-HiC_scaffold_5-snap-960.3	ko00280
ko00310	Lysine degradation	Metabolism	Amino acid metabolism	2	601	43	5051	0.971146	1	0.390899	augustus_masked-HiC_scaffold_14-processed-1408.6;snap_masked-HiC_scaffold_14-processed-1408.27	ko00310
ko00330	Arginine and proline metabolism	Metabolism	Amino acid metabolism	6	601	69	5051	0.845951	1	0.730811	augustus_masked-HiC_scaffold_1-processed-93.24;maker-HiC_scaffold_1-snap-57.30;maker-HiC_scaffold_10-snap-1544.8;maker-HiC_scaffold_10-snap-1925.33;maker-HiC_scaffold_10-snap-2037.29;maker-HiC_scaffold_12-snap-717.3	ko00330
ko00350	Tyrosine metabolism	Metabolism	Amino acid metabolism	4	601	45	5051	0.800313	1	0.747051	augustus_masked-HiC_scaffold_6-processed-468.45;genemark-HiC_scaffold_7-processed-1147.38;maker-HiC_scaffold_2-snap-977.28;maker-HiC_scaffold_4-snap-1328.21	ko00350
ko00360	Phenylalanine metabolism	Metabolism	Amino acid metabolism	14	601	53	5051	0.00280327	0.0360921	2.22001	augustus_masked-HiC_scaffold_6-processed-468.45;genemark-HiC_scaffold_7-processed-1147.38;maker-HiC_scaffold_1-snap-57.30;maker-HiC_scaffold_12-snap-717.3;maker-HiC_scaffold_13-snap-1046.10;maker-HiC_scaffold_13-snap-1046.11;maker-HiC_scaffold_13-snap-1047.9;maker-HiC_scaffold_13-snap-1082.12;maker-HiC_scaffold_13-snap-1082.13;maker-HiC_scaffold_13-snap-1082.14;maker-HiC_scaffold_2-snap-977.28;ma…	ko00360
ko00380	Tryptophan metabolism	Metabolism	Amino acid metabolism	8	601	88	5051	0.838374	1	0.76403	augustus_masked-HiC_scaffold_12-processed-132.31;maker-HiC_scaffold_1-snap-57.30;maker-HiC_scaffold_10-snap-1561.0;maker-HiC_scaffold_10-snap-1574.1;maker-HiC_scaffold_12-snap-717.3;maker-HiC_scaffold_13-snap-224.33;maker-HiC_scaffold_8-snap-121.2;snap_masked-HiC_scaffold_10-processed-1575.5	ko00380
ko00400	Phenylalanine, tyrosine and tryptophan biosynthesis	Metabolism	Amino acid metabolism	11	601	46	5051	0.0166321	0.122365	2.00973	augustus_masked-HiC_scaffold_6-processed-468.45;augustus_masked-HiC_scaffold_8-processed-682.3;genemark-HiC_scaffold_7-processed-1147.38;maker-HiC_scaffold_1-snap-966.30;maker-HiC_scaffold_10-snap-1920.18;maker-HiC_scaffold_10-snap-1921.14;maker-HiC_scaffold_10-snap-226.2;maker-HiC_scaffold_2-snap-977.28;maker-HiC_scaffold_4-snap-1591.4;snap_masked-HiC_scaffold_5-processed-1194.17;snap_masked-HiC…	ko00400
ko00410	beta-Alanine metabolism	Metabolism	Metabolism of other amino acids	4	601	43	5051	0.76994	1	0.781798	genemark-HiC_scaffold_15-processed-1343.41;maker-HiC_scaffold_1-snap-405.7;maker-HiC_scaffold_10-snap-1544.8;maker-HiC_scaffold_15-snap-1342.45	ko00410
ko00430	Taurine and hypotaurine metabolism	Metabolism	Metabolism of other amino acids	2	601	5	5051	0.110713	0.57017	3.36173	genemark-HiC_scaffold_15-processed-1343.41;maker-HiC_scaffold_15-snap-1342.45	ko00430
ko00450	Selenocompound metabolism	Metabolism	Metabolism of other amino acids	5	601	26	5051	0.189741	0.737511	1.61622	augustus_masked-HiC_scaffold_11-processed-1085.4;augustus_masked-HiC_scaffold_6-processed-594.25;augustus_masked-HiC_scaffold_7-processed-168.49;maker-HiC_scaffold_15-snap-15.25;maker-HiC_scaffold_6-snap-593.29	ko00450
ko00460	Cyanoamino acid metabolism	Metabolism	Metabolism of other amino acids	4	601	37	5051	0.657386	1	0.908576	maker-HiC_scaffold_1-snap-1482.25;maker-HiC_scaffold_3-snap-204.0;maker-HiC_scaffold_5-snap-527.4;maker-HiC_scaffold_8-snap-1144.58	ko00460
ko00480	Glutathione metabolism	Metabolism	Metabolism of other amino acids	34	601	117	5051	3.38958e-07	8.72816e-06	2.44228	augustus_masked-HiC_scaffold_11-processed-1483.41;genemark-scaffold_1909_fragment_2-processed-0.10;maker-HiC_scaffold_1-snap-1598.0;maker-HiC_scaffold_1-snap-1598.1;maker-HiC_scaffold_1-snap-1599.4;maker-HiC_scaffold_1-snap-1599.6;maker-HiC_scaffold_1-snap-1600.26;maker-HiC_scaffold_1-snap-1600.31;maker-HiC_scaffold_1-snap-895.11;maker-HiC_scaffold_11-snap-1482.0;maker-HiC_scaffold_11-snap-1675.4…	ko00480
ko00500	Starch and sucrose metabolism	Metabolism	Carbohydrate metabolism	28	601	119	5051	0.000245168	0.00360747	1.97749	augustus_masked-HiC_scaffold_14-processed-942.20;maker-HiC_scaffold_1-snap-1482.25;maker-HiC_scaffold_1-snap-1593.0;maker-HiC_scaffold_1-snap-96.34;maker-HiC_scaffold_10-snap-1540.3;maker-HiC_scaffold_15-snap-1196.15;maker-HiC_scaffold_15-snap-1204.17;maker-HiC_scaffold_15-snap-172.23;maker-HiC_scaffold_15-snap-188.8;maker-HiC_scaffold_15-snap-238.22;maker-HiC_scaffold_15-snap-49.0;maker-HiC_scaf…	ko00500
ko00510	N-Glycan biosynthesis	Metabolism	Glycan biosynthesis and metabolism	1	601	39	5051	0.992991	1	0.215496	maker-HiC_scaffold_13-snap-1696.20	ko00510
ko00513	Various types of N-glycan biosynthesis	Metabolism	Glycan biosynthesis and metabolism	1	601	34	5051	0.98673	1	0.247186	maker-HiC_scaffold_3-snap-1046.2	ko00513
ko00514	Other types of O-glycan biosynthesis	Metabolism	Glycan biosynthesis and metabolism	1	601	13	5051	0.80775	1	0.646487	maker-HiC_scaffold_10-snap-2106.84	ko00514
ko00520	Amino sugar and nucleotide sugar metabolism	Metabolism	Carbohydrate metabolism	21	601	143	5051	0.178976	0.737511	1.2342	augustus_masked-HiC_scaffold_1-processed-2105.16;augustus_masked-HiC_scaffold_11-processed-1049.27;augustus_masked-HiC_scaffold_12-processed-1079.9;augustus_masked-HiC_scaffold_2-processed-641.7;maker-HiC_scaffold_1-snap-424.36;maker-HiC_scaffold_10-snap-1933.2;maker-HiC_scaffold_12-snap-2076.35;maker-HiC_scaffold_12-snap-682.19;maker-HiC_scaffold_5-snap-188.41;maker-HiC_scaffold_5-snap-704.37;ma…	ko00520
ko00561	Glycerolipid metabolism	Metabolism	Lipid metabolism	6	601	73	5051	0.881465	1	0.690767	maker-HiC_scaffold_12-snap-332.20;maker-HiC_scaffold_13-snap-400.13;maker-HiC_scaffold_3-snap-1798.22;maker-HiC_scaffold_9-snap-1210.9;maker-HiC_scaffold_9-snap-935.24;snap_masked-HiC_scaffold_15-processed-1389.13	ko00561
ko00562	Inositol phosphate metabolism	Metabolism	Carbohydrate metabolism	6	601	64	5051	0.789945	1	0.787906	maker-HiC_scaffold_1-snap-1657.18;maker-HiC_scaffold_10-snap-1524.4;maker-HiC_scaffold_10-snap-1791.6;maker-HiC_scaffold_8-snap-425.5;maker-HiC_scaffold_8-snap-47.33;maker-HiC_scaffold_9-snap-703.2	ko00562
ko00564	Glycerophospholipid metabolism	Metabolism	Lipid metabolism	16	601	104	5051	0.168199	0.737511	1.29297	augustus_masked-HiC_scaffold_13-processed-1703.7;maker-HiC_scaffold_1-snap-1657.18;maker-HiC_scaffold_12-snap-1036.5;maker-HiC_scaffold_12-snap-332.20;maker-HiC_scaffold_13-snap-1713.19;maker-HiC_scaffold_13-snap-1721.11;maker-HiC_scaffold_14-snap-732.64;maker-HiC_scaffold_3-snap-1798.22;maker-HiC_scaffold_4-snap-65.38;maker-HiC_scaffold_5-snap-1368.33;maker-HiC_scaffold_5-snap-1385.13;maker-HiC_…	ko00564
ko00565	Ether lipid metabolism	Metabolism	Lipid metabolism	5	601	43	5051	0.592663	1	0.977247	maker-HiC_scaffold_1-snap-1657.18;maker-HiC_scaffold_12-snap-1036.5;maker-HiC_scaffold_14-snap-732.64;maker-HiC_scaffold_8-snap-425.5;snap_masked-HiC_scaffold_14-processed-731.45	ko00565
ko00590	Arachidonic acid metabolism	Metabolism	Lipid metabolism	1	601	14	5051	0.830684	1	0.600309	maker-HiC_scaffold_5-snap-718.4	ko00590
ko00591	Linoleic acid metabolism	Metabolism	Lipid metabolism	2	601	20	5051	0.706822	1	0.840433	maker-HiC_scaffold_8-snap-331.39;snap_masked-HiC_scaffold_1-processed-856.16	ko00591
ko00592	alpha-Linolenic acid metabolism	Metabolism	Lipid metabolism	7	601	51	5051	0.405126	1	1.15353	maker-HiC_scaffold_10-snap-2058.31;maker-HiC_scaffold_3-snap-105.2;maker-HiC_scaffold_3-snap-1108.20;maker-HiC_scaffold_7-snap-144.1;maker-HiC_scaffold_8-snap-314.6;maker-HiC_scaffold_8-snap-331.39;snap_masked-HiC_scaffold_8-processed-315.33	ko00592
ko00600	Sphingolipid metabolism	Metabolism	Lipid metabolism	2	601	25	5051	0.816346	1	0.672346	maker-HiC_scaffold_4-snap-1318.7;maker-HiC_scaffold_7-snap-1074.22	ko00600
ko00620	Pyruvate metabolism	Metabolism	Carbohydrate metabolism	6	601	86	5051	0.953051	1	0.586348	genemark-HiC_scaffold_8-processed-1255.15;maker-HiC_scaffold_10-snap-1719.25;maker-HiC_scaffold_11-snap-1540.0;maker-HiC_scaffold_11-snap-1731.0;maker-HiC_scaffold_15-snap-464.22;maker-HiC_scaffold_2-snap-133.3	ko00620
ko00630	Glyoxylate and dicarboxylate metabolism	Metabolism	Carbohydrate metabolism	7	601	83	5051	0.879719	1	0.708799	augustus_masked-HiC_scaffold_11-processed-929.43;augustus_masked-HiC_scaffold_14-processed-742.18;maker-HiC_scaffold_4-snap-99.29;maker-HiC_scaffold_5-snap-1170.9;maker-HiC_scaffold_5-snap-1175.26;maker-HiC_scaffold_5-snap-527.4;snap_masked-HiC_scaffold_14-processed-742.8	ko00630
ko00640	Propanoate metabolism	Metabolism	Carbohydrate metabolism	1	601	29	5051	0.974895	1	0.289804	maker-HiC_scaffold_5-snap-960.3	ko00640
ko00650	Butanoate metabolism	Metabolism	Carbohydrate metabolism	2	601	15	5051	0.547852	1	1.12058	genemark-HiC_scaffold_15-processed-1343.41;maker-HiC_scaffold_15-snap-1342.45	ko00650
ko00670	One carbon pool by folate	Metabolism	Metabolism of cofactors and vitamins	5	601	27	5051	0.211728	0.778856	1.55636	maker-HiC_scaffold_12-snap-1280.28;maker-HiC_scaffold_12-snap-1285.17;maker-HiC_scaffold_12-snap-145.1;maker-HiC_scaffold_2-snap-834.28;maker-HiC_scaffold_5-snap-527.4	ko00670
ko00710	Carbon fixation in photosynthetic organisms	Metabolism	Energy metabolism	9	601	78	5051	0.592401	1	0.96973	maker-HiC_scaffold_10-snap-1719.25;maker-HiC_scaffold_10-snap-685.44;maker-HiC_scaffold_11-snap-1540.0;maker-HiC_scaffold_11-snap-1731.0;maker-HiC_scaffold_13-snap-95.30;maker-HiC_scaffold_14-snap-1405.27;maker-HiC_scaffold_15-snap-350.33;maker-HiC_scaffold_15-snap-464.22;maker-HiC_scaffold_2-snap-133.3	ko00710
ko00730	Thiamine metabolism	Metabolism	Metabolism of cofactors and vitamins	3	601	36	5051	0.819546	1	0.700361	maker-HiC_scaffold_7-snap-1808.30;maker-HiC_scaffold_7-snap-1810.22;snap_masked-HiC_scaffold_13-processed-76.17	ko00730
ko00750	Vitamin B6 metabolism	Metabolism	Metabolism of cofactors and vitamins	1	601	16	5051	0.868682	1	0.52527	maker-HiC_scaffold_9-snap-134.26	ko00750
ko00770	Pantothenate and CoA biosynthesis	Metabolism	Metabolism of cofactors and vitamins	1	601	25	5051	0.95821	1	0.336173	maker-HiC_scaffold_1-snap-405.7	ko00770
ko00780	Biotin metabolism	Metabolism	Metabolism of cofactors and vitamins	2	601	17	5051	0.617885	1	0.988744	maker-HiC_scaffold_10-snap-1032.9;maker-HiC_scaffold_11-snap-299.23	ko00780
ko00790	Folate biosynthesis	Metabolism	Metabolism of cofactors and vitamins	2	601	20	5051	0.706822	1	0.840433	maker-HiC_scaffold_5-snap-718.4;maker-HiC_scaffold_8-snap-306.27	ko00790
ko00860	Porphyrin and chlorophyll metabolism	Metabolism	Metabolism of cofactors and vitamins	2	601	53	5051	0.990361	1	0.317144	augustus_masked-HiC_scaffold_14-processed-434.37;maker-HiC_scaffold_2-snap-428.35	ko00860
ko00900	Terpenoid backbone biosynthesis	Metabolism	Metabolism of terpenoids and polyketides	6	601	69	5051	0.845951	1	0.730811	maker-HiC_scaffold_11-snap-1681.14;maker-HiC_scaffold_12-snap-2071.20;maker-HiC_scaffold_3-snap-6.3;maker-HiC_scaffold_5-snap-1901.40;maker-HiC_scaffold_7-snap-1808.30;maker-HiC_scaffold_7-snap-1810.22	ko00900
ko00902	Monoterpenoid biosynthesis	Metabolism	Metabolism of terpenoids and polyketides	6	601	35	5051	0.23143	0.821975	1.44074	genemark-HiC_scaffold_3-processed-1607.32;maker-HiC_scaffold_1-snap-1246.20;maker-HiC_scaffold_12-snap-1142.31;maker-HiC_scaffold_12-snap-975.3;maker-HiC_scaffold_12-snap-978.49;maker-HiC_scaffold_14-snap-118.33	ko00902
ko00904	Diterpenoid biosynthesis	Metabolism	Metabolism of terpenoids and polyketides	9	601	34	5051	0.0152087	0.1205	2.22467	maker-HiC_scaffold_10-snap-733.35;maker-HiC_scaffold_11-snap-1493.31;maker-HiC_scaffold_11-snap-1656.9;maker-HiC_scaffold_3-snap-1100.18;maker-HiC_scaffold_3-snap-1106.5;maker-HiC_scaffold_4-snap-438.19;maker-HiC_scaffold_4-snap-452.34;maker-HiC_scaffold_5-snap-20.24;snap_masked-HiC_scaffold_7-processed-641.2	ko00904
ko00905	Brassinosteroid biosynthesis	Metabolism	Metabolism of terpenoids and polyketides	8	601	25	5051	0.00653014	0.0747339	2.68938	maker-HiC_scaffold_10-snap-1660.27;maker-HiC_scaffold_10-snap-1933.3;maker-HiC_scaffold_12-snap-226.21;maker-HiC_scaffold_15-snap-904.13;maker-HiC_scaffold_15-snap-925.54;maker-HiC_scaffold_9-snap-123.3;maker-HiC_scaffold_9-snap-63.39;maker-HiC_scaffold_9-snap-64.1	ko00905
ko00906	Carotenoid biosynthesis	Metabolism	Metabolism of terpenoids and polyketides	9	601	47	5051	0.0989679	0.53651	1.60934	augustus_masked-HiC_scaffold_1-processed-1261.16;maker-HiC_scaffold_1-snap-200.45;maker-HiC_scaffold_10-snap-870.0;maker-HiC_scaffold_14-snap-1118.0;maker-HiC_scaffold_15-snap-1181.37;maker-HiC_scaffold_3-snap-1055.49;maker-HiC_scaffold_3-snap-1829.0;maker-HiC_scaffold_3-snap-1857.33;snap_masked-HiC_scaffold_2-processed-1485.6	ko00906
ko00908	Zeatin biosynthesis	Metabolism	Metabolism of terpenoids and polyketides	3	601	44	5051	0.909129	1	0.573022	maker-HiC_scaffold_3-snap-96.15;maker-HiC_scaffold_6-snap-179.18;snap_masked-HiC_scaffold_13-processed-994.15	ko00908
ko00909	Sesquiterpenoid and triterpenoid biosynthesis	Metabolism	Metabolism of terpenoids and polyketides	13	601	32	5051	3.38955e-05	0.000698246	3.41426	maker-HiC_scaffold_10-snap-291.38;maker-HiC_scaffold_11-snap-1638.7;maker-HiC_scaffold_11-snap-1639.31;maker-HiC_scaffold_11-snap-975.1;maker-HiC_scaffold_3-snap-256.23;maker-HiC_scaffold_4-snap-1455.21;maker-HiC_scaffold_4-snap-1459.8;maker-HiC_scaffold_4-snap-1464.27;maker-HiC_scaffold_4-snap-1466.3;maker-HiC_scaffold_4-snap-1467.40;maker-HiC_scaffold_4-snap-1474.24;maker-HiC_scaffold_6-snap-12…	ko00909
ko00910	Nitrogen metabolism	Metabolism	Energy metabolism	6	601	25	5051	0.0680569	0.389436	2.01704	maker-HiC_scaffold_13-snap-1020.38;maker-HiC_scaffold_13-snap-1020.39;maker-HiC_scaffold_3-snap-845.15;maker-HiC_scaffold_7-snap-49.29;maker-HiC_scaffold_7-snap-85.35;snap_masked-HiC_scaffold_10-processed-1002.12	ko00910
ko00920	Sulfur metabolism	Metabolism	Energy metabolism	3	601	42	5051	0.89158	1	0.600309	augustus_masked-HiC_scaffold_9-processed-132.7;snap_masked-HiC_scaffold_2-processed-1841.23;snap_masked-HiC_scaffold_4-processed-1686.24	ko00920
ko00940	Phenylpropanoid biosynthesis	Metabolism	Biosynthesis of other secondary metabolites	66	601	226	5051	5.37027e-13	5.53138e-11	2.45436	augustus_masked-HiC_scaffold_15-processed-284.38;augustus_masked-HiC_scaffold_15-processed-285.37;augustus_masked-HiC_scaffold_15-processed-285.39;augustus_masked-HiC_scaffold_3-processed-23.28;augustus_masked-HiC_scaffold_4-processed-182.6;augustus_masked-HiC_scaffold_5-processed-630.29;augustus_masked-HiC_scaffold_6-processed-718.23;augustus_masked-HiC_scaffold_8-processed-653.5;genemark-HiC_sc…	ko00940
ko00941	Flavonoid biosynthesis	Metabolism	Biosynthesis of other secondary metabolites	28	601	84	5051	1.63653e-07	5.61875e-06	2.80144	augustus_masked-HiC_scaffold_15-processed-284.38;augustus_masked-HiC_scaffold_15-processed-285.37;augustus_masked-HiC_scaffold_15-processed-285.39;augustus_masked-HiC_scaffold_3-processed-23.28;augustus_masked-HiC_scaffold_5-processed-630.29;augustus_masked-HiC_scaffold_8-processed-653.5;maker-HiC_scaffold_10-snap-1632.38;maker-HiC_scaffold_10-snap-1804.32;maker-HiC_scaffold_12-snap-1970.13;maker…	ko00941
ko00942	Anthocyanin biosynthesis	Metabolism	Biosynthesis of other secondary metabolites	1	601	7	5051	0.588249	1	1.20062	maker-HiC_scaffold_7-snap-1834.21	ko00942
ko00944	Flavone and flavonol biosynthesis	Metabolism	Biosynthesis of other secondary metabolites	1	601	6	5051	0.532565	1	1.40072	maker-HiC_scaffold_9-snap-939.4	ko00944
ko00945	Stilbenoid, diarylheptanoid and gingerol biosynthesis	Metabolism	Biosynthesis of other secondary metabolites	24	601	64	5051	1.01407e-07	5.22248e-06	3.15162	augustus_masked-HiC_scaffold_15-processed-284.38;augustus_masked-HiC_scaffold_15-processed-285.37;augustus_masked-HiC_scaffold_15-processed-285.39;augustus_masked-HiC_scaffold_3-processed-23.28;augustus_masked-HiC_scaffold_5-processed-630.29;augustus_masked-HiC_scaffold_8-processed-653.5;maker-HiC_scaffold_10-snap-1804.32;maker-HiC_scaffold_12-snap-1970.13;maker-HiC_scaffold_13-snap-1546.0;maker-…	ko00945
ko00950	Isoquinoline alkaloid biosynthesis	Metabolism	Biosynthesis of other secondary metabolites	4	601	28	5051	0.431277	1	1.20062	augustus_masked-HiC_scaffold_6-processed-468.45;genemark-HiC_scaffold_7-processed-1147.38;maker-HiC_scaffold_2-snap-977.28;maker-HiC_scaffold_4-snap-1328.21	ko00950
ko00960	Tropane, piperidine and pyridine alkaloid biosynthesis	Metabolism	Biosynthesis of other secondary metabolites	4	601	24	5051	0.3179	1	1.40072	augustus_masked-HiC_scaffold_6-processed-468.45;genemark-HiC_scaffold_7-processed-1147.38;maker-HiC_scaffold_2-snap-977.28;maker-HiC_scaffold_3-snap-1751.27	ko00960
ko00966	Glucosinolate biosynthesis	Metabolism	Biosynthesis of other secondary metabolites	2	601	16	5051	0.583956	1	1.05054	augustus_masked-HiC_scaffold_12-processed-132.31;maker-HiC_scaffold_13-snap-224.33	ko00966
ko00970	Aminoacyl-tRNA biosynthesis	Genetic Information Processing	Translation	2	601	53	5051	0.990361	1	0.317144	maker-HiC_scaffold_5-snap-99.39;maker-HiC_scaffold_8-snap-325.19	ko00970
ko00998	Biosynthesis of various secondary metabolites - part 2	Metabolism	Biosynthesis of other secondary metabolites	3	601	5	5051	0.0139325	0.1205	5.0426	maker-HiC_scaffold_15-snap-357.34;maker-HiC_scaffold_15-snap-358.35;maker-HiC_scaffold_15-snap-362.11	ko00998
ko02010	ABC transporters	Environmental Information Processing	Membrane transport	12	601	51	5051	0.0143842	0.1205	1.97749	augustus_masked-HiC_scaffold_10-processed-302.35;maker-HiC_scaffold_1-snap-1675.15;maker-HiC_scaffold_1-snap-1677.11;maker-HiC_scaffold_10-snap-924.6;maker-HiC_scaffold_10-snap-925.29;maker-HiC_scaffold_12-snap-508.4;maker-HiC_scaffold_13-snap-1065.24;maker-HiC_scaffold_15-snap-275.12;maker-HiC_scaffold_15-snap-276.21;maker-HiC_scaffold_3-snap-57.4;maker-HiC_scaffold_7-snap-900.0;snap_masked-HiC_…	ko02010
ko03008	Ribosome biogenesis in eukaryotes	Genetic Information Processing	Translation	1	601	68	5051	0.999829	1	0.123593	maker-HiC_scaffold_13-snap-1214.42	ko03008
ko03010	Ribosome	Genetic Information Processing	Translation	6	601	257	5051	1	1	0.19621	genemark-HiC_scaffold_14-processed-586.6;genemark-HiC_scaffold_15-processed-1318.67;maker-HiC_scaffold_10-snap-1377.0;maker-HiC_scaffold_12-snap-2.14;maker-HiC_scaffold_5-snap-73.53;maker-HiC_scaffold_9-snap-840.18	ko03010
ko03013	RNA transport	Genetic Information Processing	Translation	9	601	192	5051	0.999862	1	0.393953	genemark-HiC_scaffold_10-processed-277.8;maker-HiC_scaffold_1-snap-363.9;maker-HiC_scaffold_1-snap-670.14;maker-HiC_scaffold_11-snap-676.34;maker-HiC_scaffold_14-snap-54.35;maker-HiC_scaffold_2-snap-85.31;maker-HiC_scaffold_5-snap-99.35;maker-HiC_scaffold_7-snap-559.31;snap_masked-HiC_scaffold_13-processed-1464.16	ko03013
ko03015	mRNA surveillance pathway	Genetic Information Processing	Translation	3	601	105	5051	0.999827	1	0.240124	genemark-HiC_scaffold_10-processed-277.8;maker-HiC_scaffold_2-snap-405.45;snap_masked-HiC_scaffold_3-processed-1519.40	ko03015
ko03018	RNA degradation	Genetic Information Processing	Folding, sorting and degradation	5	601	100	5051	0.994646	1	0.420216	maker-HiC_scaffold_11-snap-130.0;maker-HiC_scaffold_11-snap-1574.4;maker-HiC_scaffold_2-snap-463.30;maker-HiC_scaffold_3-snap-1156.61;maker-HiC_scaffold_3-snap-505.42	ko03018
ko03020	RNA polymerase	Genetic Information Processing	Transcription	2	601	29	5051	0.875945	1	0.579609	maker-HiC_scaffold_10-snap-620.0;maker-HiC_scaffold_4-snap-415.0	ko03020
ko03030	DNA replication	Genetic Information Processing	Replication and repair	4	601	32	5051	0.539028	1	1.05054	maker-HiC_scaffold_15-snap-1389.26;maker-HiC_scaffold_3-snap-688.6;maker-HiC_scaffold_3-snap-933.83;maker-HiC_scaffold_7-snap-257.18	ko03030
ko03040	Spliceosome	Genetic Information Processing	Transcription	8	601	208	5051	0.999991	1	0.323243	augustus_masked-HiC_scaffold_7-processed-771.12;genemark-HiC_scaffold_10-processed-277.8;maker-HiC_scaffold_3-snap-1730.3;maker-HiC_scaffold_5-snap-320.24;maker-HiC_scaffold_8-snap-503.35;snap_masked-HiC_scaffold_3-processed-1389.26;snap_masked-HiC_scaffold_3-processed-1407.28;snap_masked-HiC_scaffold_6-processed-1023.34	ko03040
ko03050	Proteasome	Genetic Information Processing	Folding, sorting and degradation	1	601	76	5051	0.999939	1	0.110583	augustus_masked-HiC_scaffold_1-processed-34.4	ko03050
ko03060	Protein export	Genetic Information Processing	Folding, sorting and degradation	4	601	54	5051	0.899133	1	0.622543	maker-HiC_scaffold_14-snap-567.54;maker-HiC_scaffold_15-snap-23.35;maker-HiC_scaffold_3-snap-1773.38;maker-HiC_scaffold_6-snap-1075.25	ko03060
ko03410	Base excision repair	Genetic Information Processing	Replication and repair	2	601	24	5051	0.797888	1	0.700361	maker-HiC_scaffold_12-snap-219.31;maker-HiC_scaffold_4-snap-47.16	ko03410
ko03420	Nucleotide excision repair	Genetic Information Processing	Replication and repair	1	601	39	5051	0.992991	1	0.215496	maker-HiC_scaffold_3-snap-688.6	ko03420
ko03430	Mismatch repair	Genetic Information Processing	Replication and repair	1	601	30	5051	0.977899	1	0.280144	maker-HiC_scaffold_3-snap-688.6	ko03430
ko03440	Homologous recombination	Genetic Information Processing	Replication and repair	3	601	44	5051	0.909129	1	0.573022	maker-HiC_scaffold_11-snap-1249.44;maker-HiC_scaffold_3-snap-1875.14;maker-HiC_scaffold_4-snap-217.19	ko03440
ko04016	MAPK signaling pathway - plant	Environmental Information Processing	Signal transduction	33	601	183	5051	0.00870001	0.0896101	1.51553	augustus_masked-HiC_scaffold_10-processed-1980.6;augustus_masked-HiC_scaffold_10-processed-973.11;augustus_masked-HiC_scaffold_11-processed-410.50;augustus_masked-HiC_scaffold_13-processed-1462.3;augustus_masked-HiC_scaffold_3-processed-1874.6;augustus_masked-HiC_scaffold_6-processed-897.28;genemark-HiC_scaffold_14-processed-545.27;genemark-HiC_scaffold_3-processed-518.2;maker-HiC_scaffold_1-snap…	ko04016
ko04070	Phosphatidylinositol signaling system	Environmental Information Processing	Signal transduction	6	601	55	5051	0.652719	1	0.916836	augustus_masked-HiC_scaffold_10-processed-1980.6;maker-HiC_scaffold_10-snap-1524.4;maker-HiC_scaffold_10-snap-1791.6;maker-HiC_scaffold_8-snap-47.33;maker-HiC_scaffold_9-snap-935.24;snap_masked-HiC_scaffold_7-processed-1018.20	ko04070
ko04075	Plant hormone signal transduction	Environmental Information Processing	Signal transduction	58	601	305	5051	0.000134692	0.00231221	1.5982	augustus_masked-HiC_scaffold_10-processed-973.11;augustus_masked-HiC_scaffold_11-processed-410.50;augustus_masked-HiC_scaffold_12-processed-587.28;augustus_masked-HiC_scaffold_13-processed-1462.3;augustus_masked-HiC_scaffold_13-processed-26.27;augustus_masked-HiC_scaffold_3-processed-1874.6;augustus_masked-HiC_scaffold_6-processed-897.28;augustus_masked-HiC_scaffold_8-processed-613.10;genemark-Hi…	ko04075
ko04120	Ubiquitin mediated proteolysis	Genetic Information Processing	Folding, sorting and degradation	7	601	95	5051	0.946003	1	0.619266	augustus_masked-HiC_scaffold_11-processed-232.21;maker-HiC_scaffold_10-snap-314.5;maker-HiC_scaffold_15-snap-59.6;maker-HiC_scaffold_8-snap-1206.29;snap_masked-HiC_scaffold_1-processed-2114.7;snap_masked-HiC_scaffold_4-processed-407.16;snap_masked-HiC_scaffold_5-processed-40.17	ko04120
ko04130	SNARE interactions in vesicular transport	Genetic Information Processing	Folding, sorting and degradation	2	601	31	5051	0.898537	1	0.542215	maker-HiC_scaffold_2-snap-279.32;maker-HiC_scaffold_4-snap-64.26	ko04130
ko04141	Protein processing in endoplasmic reticulum	Genetic Information Processing	Folding, sorting and degradation	28	601	227	5051	0.449544	1	1.03666	augustus_masked-HiC_scaffold_10-processed-2104.74;augustus_masked-HiC_scaffold_10-processed-370.14;augustus_masked-HiC_scaffold_11-processed-232.21;augustus_masked-HiC_scaffold_7-processed-771.12;maker-HiC_scaffold_10-snap-370.5;maker-HiC_scaffold_13-snap-90.23;maker-HiC_scaffold_13-snap-97.4;maker-HiC_scaffold_14-snap-567.54;maker-HiC_scaffold_15-snap-23.35;maker-HiC_scaffold_15-snap-59.6;maker-…	ko04141
ko04144	Endocytosis	Cellular Processes	Transport and catabolism	16	601	162	5051	0.823336	1	0.830057	augustus_masked-HiC_scaffold_13-processed-1454.4;augustus_masked-HiC_scaffold_7-processed-771.12;maker-HiC_scaffold_1-snap-2159.0;maker-HiC_scaffold_10-snap-1524.4;maker-HiC_scaffold_12-snap-1036.5;maker-HiC_scaffold_13-snap-1234.12;maker-HiC_scaffold_13-snap-365.22;maker-HiC_scaffold_14-snap-732.64;maker-HiC_scaffold_15-snap-330.21;maker-HiC_scaffold_3-snap-1730.3;maker-HiC_scaffold_4-snap-1171.…	ko04144
ko04145	Phagosome	Cellular Processes	Transport and catabolism	11	601	102	5051	0.68314	1	0.906349	augustus_masked-HiC_scaffold_6-processed-375.14;augustus_masked-HiC_scaffold_6-processed-426.17;augustus_masked-HiC_scaffold_8-processed-443.16;maker-HiC_scaffold_3-snap-1282.12;maker-HiC_scaffold_3-snap-1506.0;maker-HiC_scaffold_3-snap-269.3;maker-HiC_scaffold_3-snap-45.29;maker-HiC_scaffold_5-snap-1676.3;maker-HiC_scaffold_7-snap-101.22;maker-HiC_scaffold_9-snap-332.10;snap_masked-HiC_scaffold_…	ko04145
ko04146	Peroxisome	Cellular Processes	Transport and catabolism	4	601	75	5051	0.983528	1	0.448231	augustus_masked-HiC_scaffold_14-processed-1408.6;maker-HiC_scaffold_5-snap-1170.9;maker-HiC_scaffold_5-snap-1175.26;snap_masked-HiC_scaffold_14-processed-1408.27	ko04146
ko04626	Plant-pathogen interaction	Organismal Systems	Environmental adaptation	41	601	301	5051	0.193328	0.737511	1.14478	augustus_masked-HiC_scaffold_1-processed-2171.31;augustus_masked-HiC_scaffold_1-processed-872.2;augustus_masked-HiC_scaffold_1-processed-947.22;augustus_masked-HiC_scaffold_10-processed-1865.36;augustus_masked-HiC_scaffold_10-processed-1980.6;augustus_masked-HiC_scaffold_13-processed-287.21;augustus_masked-HiC_scaffold_14-processed-257.86;augustus_masked-HiC_scaffold_14-processed-269.31;augustus_…	ko04626
ko04712	Circadian rhythm - plant	Organismal Systems	Environmental adaptation	7	601	58	5051	0.544874	1	1.01432	augustus_masked-HiC_scaffold_15-processed-1157.5;maker-HiC_scaffold_10-snap-11.27;maker-HiC_scaffold_12-snap-1849.1;maker-HiC_scaffold_15-snap-1157.18;maker-HiC_scaffold_15-snap-1160.32;maker-HiC_scaffold_15-snap-1164.35;maker-HiC_scaffold_15-snap-1168.25	ko04712
WH1-0d-vs-WH1-6d
id	Term	Classification_level1	Classification_level2	ListHits	ListTotal	PopHits	PopTotal	p-value	q-value	Enrichment_score	geneID	hyperlink_only_excel
ko00010	Glycolysis / Gluconeogenesis	Metabolism	Carbohydrate metabolism	38	1597	115	5051	0.404256	0.808512	1.0451	augustus_masked-HiC_scaffold_7-processed-1130.2;genemark-HiC_scaffold_10-processed-2112.20;genemark-HiC_scaffold_14-processed-470.33;maker-HiC_scaffold_1-snap-2114.0;maker-HiC_scaffold_1-snap-340.24;maker-HiC_scaffold_1-snap-361.27;maker-HiC_scaffold_10-snap-1482.1;maker-HiC_scaffold_10-snap-452.1;maker-HiC_scaffold_11-snap-1770.26;maker-HiC_scaffold_12-snap-141.9;maker-HiC_scaffold_12-snap-1926.…	ko00010
ko00020	Citrate cycle (TCA cycle)	Metabolism	Carbohydrate metabolism	15	1597	53	5051	0.745296	1	0.895134	genemark-HiC_scaffold_10-processed-274.76;maker-HiC_scaffold_1-snap-732.5;maker-HiC_scaffold_10-snap-1571.19;maker-HiC_scaffold_10-snap-1597.7;maker-HiC_scaffold_11-snap-1056.49;maker-HiC_scaffold_12-snap-141.9;maker-HiC_scaffold_12-snap-1926.8;maker-HiC_scaffold_13-snap-150.24;maker-HiC_scaffold_2-snap-1771.23;maker-HiC_scaffold_3-snap-278.2;maker-HiC_scaffold_3-snap-279.19;maker-HiC_scaffold_5-…	ko00020
ko00030	Pentose phosphate pathway	Metabolism	Carbohydrate metabolism	19	1597	41	5051	0.033666	0.267351	1.46569	augustus_masked-HiC_scaffold_12-processed-390.5;augustus_masked-HiC_scaffold_14-processed-628.64;augustus_masked-HiC_scaffold_15-processed-62.58;maker-HiC_scaffold_1-snap-340.24;maker-HiC_scaffold_1-snap-361.27;maker-HiC_scaffold_1-snap-738.1;maker-HiC_scaffold_10-snap-685.44;maker-HiC_scaffold_11-snap-1422.36;maker-HiC_scaffold_11-snap-34.22;maker-HiC_scaffold_13-snap-29.15;maker-HiC_scaffold_13…	ko00030
ko00040	Pentose and glucuronate interconversions	Metabolism	Carbohydrate metabolism	22	1597	119	5051	0.999619	1	0.58472	augustus_masked-HiC_scaffold_10-processed-1964.23;maker-HiC_scaffold_12-snap-493.30;maker-HiC_scaffold_13-snap-110.5;maker-HiC_scaffold_13-snap-1222.28;maker-HiC_scaffold_13-snap-829.21;maker-HiC_scaffold_3-snap-269.1;maker-HiC_scaffold_5-snap-919.0;maker-HiC_scaffold_6-snap-1024.51;maker-HiC_scaffold_6-snap-1024.53;maker-HiC_scaffold_7-snap-1812.29;maker-HiC_scaffold_7-snap-31.17;maker-HiC_scaff…	ko00040
ko00051	Fructose and mannose metabolism	Metabolism	Carbohydrate metabolism	17	1597	43	5051	0.168853	0.501624	1.25041	genemark-HiC_scaffold_11-processed-466.28;genemark-HiC_scaffold_14-processed-470.33;maker-HiC_scaffold_1-snap-340.24;maker-HiC_scaffold_1-snap-361.27;maker-HiC_scaffold_10-snap-737.0;maker-HiC_scaffold_12-snap-2024.35;maker-HiC_scaffold_12-snap-2029.3;maker-HiC_scaffold_15-snap-462.11;maker-HiC_scaffold_3-snap-2.22;maker-HiC_scaffold_3-snap-66.28;maker-HiC_scaffold_4-snap-1628.0;maker-HiC_scaffol…	ko00051
ko00052	Galactose metabolism	Metabolism	Carbohydrate metabolism	22	1597	55	5051	0.11654	0.454272	1.26512	genemark-HiC_scaffold_10-processed-2085.31;genemark-HiC_scaffold_14-processed-470.33;maker-HiC_scaffold_1-snap-743.10;maker-HiC_scaffold_1-snap-743.9;maker-HiC_scaffold_10-snap-650.0;maker-HiC_scaffold_10-snap-657.0;maker-HiC_scaffold_12-snap-118.1;maker-HiC_scaffold_12-snap-1883.4;maker-HiC_scaffold_13-snap-1416.23;maker-HiC_scaffold_13-snap-1769.16;maker-HiC_scaffold_14-snap-119.12;maker-HiC_sc…	ko00052
ko00053	Ascorbate and aldarate metabolism	Metabolism	Carbohydrate metabolism	17	1597	42	5051	0.142027	0.481314	1.28018	augustus_masked-HiC_scaffold_10-processed-1964.23;maker-HiC_scaffold_10-snap-1482.1;maker-HiC_scaffold_11-snap-743.23;maker-HiC_scaffold_3-snap-695.7;maker-HiC_scaffold_4-snap-1675.13;maker-HiC_scaffold_5-snap-1199.6;maker-HiC_scaffold_5-snap-1203.22;maker-HiC_scaffold_5-snap-895.0;maker-HiC_scaffold_5-snap-919.0;maker-HiC_scaffold_6-snap-1118.8;maker-HiC_scaffold_7-snap-173.3;maker-HiC_scaffold_…	ko00053
ko00061	Fatty acid biosynthesis	Metabolism	Lipid metabolism	5	1597	40	5051	0.99871	1	0.395351	augustus_masked-HiC_scaffold_13-processed-1319.2;maker-HiC_scaffold_10-snap-1032.9;maker-HiC_scaffold_10-snap-11.26;maker-HiC_scaffold_3-snap-403.30;snap_masked-HiC_scaffold_5-processed-715.42	ko00061
ko00062	Fatty acid elongation	Metabolism	Lipid metabolism	9	1597	25	5051	0.389434	0.791849	1.13861	augustus_masked-HiC_scaffold_1-processed-131.29;augustus_masked-HiC_scaffold_1-processed-2171.31;augustus_masked-HiC_scaffold_10-processed-262.46;augustus_masked-HiC_scaffold_14-processed-269.31;augustus_masked-HiC_scaffold_3-processed-114.18;augustus_masked-HiC_scaffold_5-processed-1075.0;augustus_masked-HiC_scaffold_7-processed-153.6;maker-HiC_scaffold_11-snap-929.5;maker-HiC_scaffold_5-snap-18…	ko00062
ko00071	Fatty acid degradation	Metabolism	Lipid metabolism	12	1597	43	5051	0.751384	1	0.882643	augustus_masked-HiC_scaffold_2-processed-355.28;maker-HiC_scaffold_10-snap-1482.1;maker-HiC_scaffold_11-snap-1160.28;maker-HiC_scaffold_15-snap-189.8;maker-HiC_scaffold_3-snap-338.0;maker-HiC_scaffold_5-snap-40.25;maker-HiC_scaffold_5-snap-61.37;maker-HiC_scaffold_5-snap-66.0;maker-HiC_scaffold_5-snap-895.0;maker-HiC_scaffold_6-snap-1118.8;maker-HiC_scaffold_9-snap-60.26;snap_masked-HiC_scaffold_…	ko00071
ko00072	Synthesis and degradation of ketone bodies	Metabolism	Lipid metabolism	1	1597	6	5051	0.897889	1	0.527134	augustus_masked-HiC_scaffold_8-processed-1070.23	ko00072
ko00073	Cutin, suberine and wax biosynthesis	Metabolism	Lipid metabolism	7	1597	28	5051	0.830717	1	0.790701	augustus_masked-HiC_scaffold_6-processed-905.4;genemark-HiC_scaffold_10-processed-2143.25;maker-HiC_scaffold_1-snap-1685.33;maker-HiC_scaffold_15-snap-651.10;maker-HiC_scaffold_2-snap-1528.22;maker-HiC_scaffold_8-snap-288.25;snap_masked-HiC_scaffold_15-processed-100.15	ko00073
ko00100	Steroid biosynthesis	Metabolism	Lipid metabolism	14	1597	30	5051	0.0600112	0.31898	1.47598	augustus_masked-HiC_scaffold_4-processed-260.19;augustus_masked-HiC_scaffold_5-processed-1814.6;genemark-HiC_scaffold_1-processed-99.40;genemark-HiC_scaffold_10-processed-2126.56;maker-HiC_scaffold_12-snap-63.32;maker-HiC_scaffold_13-snap-1195.28;maker-HiC_scaffold_15-snap-1381.48;maker-HiC_scaffold_3-snap-256.23;maker-HiC_scaffold_4-snap-64.28;maker-HiC_scaffold_5-snap-688.0;maker-HiC_scaffold_6…	ko00100
ko00130	Ubiquinone and other terpenoid-quinone biosynthesis	Metabolism	Metabolism of cofactors and vitamins	19	1597	49	5051	0.17586	0.501624	1.22639	augustus_masked-HiC_scaffold_6-processed-468.45;augustus_masked-HiC_scaffold_6-processed-718.23;maker-HiC_scaffold_1-snap-1778.1;maker-HiC_scaffold_12-snap-1970.13;maker-HiC_scaffold_13-snap-248.13;maker-HiC_scaffold_15-snap-459.6;maker-HiC_scaffold_15-snap-655.22;maker-HiC_scaffold_2-snap-977.28;maker-HiC_scaffold_3-snap-1264.30;maker-HiC_scaffold_3-snap-805.50;maker-HiC_scaffold_4-snap-508.21;m…	ko00130
ko00190	Oxidative phosphorylation	Metabolism	Energy metabolism	40	1597	124	5051	0.472531	0.86043	1.02026	augustus_masked-HiC_scaffold_14-processed-1312.2;augustus_masked-HiC_scaffold_14-processed-1335.24;augustus_masked-HiC_scaffold_14-processed-48.30;augustus_masked-HiC_scaffold_4-processed-1595.20;augustus_masked-HiC_scaffold_4-processed-651.11;augustus_masked-HiC_scaffold_5-processed-1119.21;augustus_masked-HiC_scaffold_8-processed-36.31;augustus_masked-scaffold_1439_fragment_3-processed-0.0;gene…	ko00190
ko00195	Photosynthesis	Metabolism	Energy metabolism	46	1597	54	5051	3.65949e-16	4.46458e-14	2.69424	augustus_masked-HiC_scaffold_1-processed-475.31;augustus_masked-HiC_scaffold_1-processed-499.11;augustus_masked-HiC_scaffold_12-processed-35.1;augustus_masked-HiC_scaffold_12-processed-980.7;augustus_masked-HiC_scaffold_13-processed-111.9;augustus_masked-HiC_scaffold_14-processed-1312.2;augustus_masked-HiC_scaffold_14-processed-1335.24;augustus_masked-HiC_scaffold_2-processed-1070.3;augustus_mask…	ko00195
ko00196	Photosynthesis - antenna proteins	Metabolism	Energy metabolism	18	1597	19	5051	1.24647e-08	7.60345e-07	2.99634	augustus_masked-HiC_scaffold_4-processed-267.30;augustus_masked-HiC_scaffold_4-processed-267.35;genemark-HiC_scaffold_10-processed-231.24;maker-HiC_scaffold_1-snap-378.31;maker-HiC_scaffold_1-snap-417.33;maker-HiC_scaffold_11-snap-1598.22;maker-HiC_scaffold_11-snap-1602.4;maker-HiC_scaffold_11-snap-1602.8;maker-HiC_scaffold_13-snap-1429.3;maker-HiC_scaffold_13-snap-1431.1;maker-HiC_scaffold_2-sna…	ko00196
ko00220	Arginine biosynthesis	Metabolism	Amino acid metabolism	14	1597	29	5051	0.0446193	0.270757	1.52687	augustus_masked-HiC_scaffold_14-processed-1304.54;maker-HiC_scaffold_1-snap-1869.30;maker-HiC_scaffold_1-snap-1871.0;maker-HiC_scaffold_11-snap-1132.3;maker-HiC_scaffold_13-snap-144.27;maker-HiC_scaffold_13-snap-78.0;maker-HiC_scaffold_14-snap-1239.16;maker-HiC_scaffold_2-snap-142.27;maker-HiC_scaffold_3-snap-307.0;maker-HiC_scaffold_5-snap-1651.34;maker-HiC_scaffold_7-snap-1196.11;maker-HiC_scaf…	ko00220
ko00230	Purine metabolism	Metabolism	Nucleotide metabolism	27	1597	78	5051	0.321887	0.728443	1.09482	augustus_masked-HiC_scaffold_3-processed-1689.12;augustus_masked-HiC_scaffold_7-processed-922.28;augustus_masked-HiC_scaffold_9-processed-66.3;genemark-scaffold_1670_fragment_2-processed-0.5;maker-HiC_scaffold_1-snap-1717.3;maker-HiC_scaffold_11-snap-1768.25;maker-HiC_scaffold_11-snap-918.6;maker-HiC_scaffold_12-snap-183.21;maker-HiC_scaffold_13-snap-78.0;maker-HiC_scaffold_3-snap-70.19;maker-HiC…	ko00230
ko00240	Pyrimidine metabolism	Metabolism	Nucleotide metabolism	17	1597	83	5051	0.991806	1	0.647803	augustus_masked-HiC_scaffold_14-processed-519.47;genemark-scaffold_1670_fragment_2-processed-0.5;maker-HiC_scaffold_1-snap-1717.3;maker-HiC_scaffold_1-snap-405.5;maker-HiC_scaffold_10-snap-1238.0;maker-HiC_scaffold_11-snap-918.6;maker-HiC_scaffold_12-snap-183.21;maker-HiC_scaffold_13-snap-874.0;maker-HiC_scaffold_13-snap-878.0;maker-HiC_scaffold_2-snap-671.33;maker-HiC_scaffold_4-snap-54.40;maker…	ko00240
ko00250	Alanine, aspartate and glutamate metabolism	Metabolism	Amino acid metabolism	20	1597	44	5051	0.0371011	0.267351	1.43764	augustus_masked-HiC_scaffold_14-processed-1304.54;genemark-HiC_scaffold_15-processed-1343.41;maker-HiC_scaffold_10-snap-1391.34;maker-HiC_scaffold_11-snap-1132.3;maker-HiC_scaffold_13-snap-144.27;maker-HiC_scaffold_14-snap-1239.16;maker-HiC_scaffold_15-snap-1342.45;maker-HiC_scaffold_2-snap-142.27;maker-HiC_scaffold_3-snap-1884.34;maker-HiC_scaffold_3-snap-1889.10;maker-HiC_scaffold_3-snap-204.0;…	ko00250
ko00260	Glycine, serine and threonine metabolism	Metabolism	Amino acid metabolism	36	1597	88	5051	0.0399594	0.270757	1.29387	augustus_masked-HiC_scaffold_10-processed-1596.1;augustus_masked-HiC_scaffold_11-processed-929.43;augustus_masked-HiC_scaffold_14-processed-1408.6;augustus_masked-HiC_scaffold_14-processed-742.18;augustus_masked-HiC_scaffold_9-processed-96.1;genemark-HiC_scaffold_14-processed-728.43;maker-HiC_scaffold_1-snap-2085.18;maker-HiC_scaffold_1-snap-237.16;maker-HiC_scaffold_1-snap-473.18;maker-HiC_scaff…	ko00260
ko00261	Monobactam biosynthesis	Metabolism	Biosynthesis of other secondary metabolites	4	1597	14	5051	0.692757	1	0.903659	maker-HiC_scaffold_2-snap-715.23;maker-HiC_scaffold_3-snap-70.19;maker-HiC_scaffold_4-snap-48.21;maker-HiC_scaffold_5-snap-278.5	ko00261
ko00270	Cysteine and methionine metabolism	Metabolism	Amino acid metabolism	49	1597	138	5051	0.182572	0.501624	1.12303	augustus_masked-HiC_scaffold_10-processed-1596.1;augustus_masked-HiC_scaffold_11-processed-1085.4;augustus_masked-HiC_scaffold_14-processed-1304.54;augustus_masked-HiC_scaffold_6-processed-1071.13;augustus_masked-HiC_scaffold_6-processed-468.45;augustus_masked-HiC_scaffold_6-processed-594.25;augustus_masked-HiC_scaffold_7-processed-168.49;maker-HiC_scaffold_1-snap-1778.1;maker-HiC_scaffold_1-snap…	ko00270
ko00280	Valine, leucine and isoleucine degradation	Metabolism	Amino acid metabolism	18	1597	42	5051	0.0820937	0.400617	1.35549	augustus_masked-HiC_scaffold_8-processed-1070.23;maker-HiC_scaffold_10-snap-1273.9;maker-HiC_scaffold_10-snap-1482.1;maker-HiC_scaffold_10-snap-1728.1;maker-HiC_scaffold_12-snap-1926.8;maker-HiC_scaffold_3-snap-1884.34;maker-HiC_scaffold_3-snap-1889.10;maker-HiC_scaffold_4-snap-919.22;maker-HiC_scaffold_5-snap-1325.30;maker-HiC_scaffold_5-snap-26.35;maker-HiC_scaffold_5-snap-40.25;maker-HiC_scaff…	ko00280
ko00290	Valine, leucine and isoleucine biosynthesis	Metabolism	Amino acid metabolism	3	1597	16	5051	0.922477	1	0.593026	maker-HiC_scaffold_10-snap-1728.1;maker-HiC_scaffold_5-snap-1325.30;maker-HiC_scaffold_5-snap-346.26	ko00290
ko00300	Lysine biosynthesis	Metabolism	Amino acid metabolism	5	1597	18	5051	0.719749	1	0.878557	augustus_masked-HiC_scaffold_6-processed-1223.16;augustus_masked-HiC_scaffold_6-processed-1231.9;maker-HiC_scaffold_2-snap-715.23;maker-HiC_scaffold_3-snap-1849.44;maker-HiC_scaffold_3-snap-411.3	ko00300
ko00310	Lysine degradation	Metabolism	Amino acid metabolism	16	1597	43	5051	0.261488	0.62552	1.17686	augustus_masked-HiC_scaffold_11-processed-1291.14;augustus_masked-HiC_scaffold_14-processed-1408.6;augustus_masked-HiC_scaffold_7-processed-235.8;maker-HiC_scaffold_10-snap-1482.1;maker-HiC_scaffold_10-snap-2158.5;maker-HiC_scaffold_12-snap-1926.8;maker-HiC_scaffold_2-snap-1122.37;maker-HiC_scaffold_5-snap-1464.27;maker-HiC_scaffold_5-snap-26.35;maker-HiC_scaffold_5-snap-40.25;maker-HiC_scaffold_…	ko00310
ko00330	Arginine and proline metabolism	Metabolism	Amino acid metabolism	32	1597	69	5051	0.00690741	0.0702253	1.46681	augustus_masked-HiC_scaffold_14-processed-1304.54;augustus_masked-HiC_scaffold_14-processed-524.46;augustus_masked-HiC_scaffold_2-processed-1192.20;augustus_masked-HiC_scaffold_3-processed-39.31;genemark-HiC_scaffold_12-processed-1571.38;maker-HiC_scaffold_1-snap-1869.30;maker-HiC_scaffold_1-snap-1871.0;maker-HiC_scaffold_1-snap-252.47;maker-HiC_scaffold_1-snap-57.30;maker-HiC_scaffold_10-snap-14…	ko00330
ko00340	Histidine metabolism	Metabolism	Amino acid metabolism	7	1597	21	5051	0.514439	0.880071	1.05427	maker-HiC_scaffold_10-snap-1482.1;maker-HiC_scaffold_3-snap-518.58;maker-HiC_scaffold_3-snap-519.0;maker-HiC_scaffold_5-snap-895.0;maker-HiC_scaffold_6-snap-1118.8;maker-HiC_scaffold_9-snap-60.26;snap_masked-HiC_scaffold_13-processed-186.25	ko00340
ko00350	Tyrosine metabolism	Metabolism	Amino acid metabolism	15	1597	45	5051	0.457438	0.852457	1.05427	augustus_masked-HiC_scaffold_14-processed-1304.54;augustus_masked-HiC_scaffold_6-processed-468.45;genemark-HiC_scaffold_1-processed-1884.15;maker-HiC_scaffold_1-snap-1778.1;maker-HiC_scaffold_11-snap-1132.3;maker-HiC_scaffold_13-snap-1459.10;maker-HiC_scaffold_13-snap-1467.13;maker-HiC_scaffold_14-snap-1239.16;maker-HiC_scaffold_15-snap-655.22;maker-HiC_scaffold_2-snap-1561.21;maker-HiC_scaffold_…	ko00350
ko00360	Phenylalanine metabolism	Metabolism	Amino acid metabolism	28	1597	53	5051	0.00102777	0.0190099	1.67092	augustus_masked-HiC_scaffold_14-processed-1304.54;augustus_masked-HiC_scaffold_2-processed-1192.20;augustus_masked-HiC_scaffold_6-processed-468.45;maker-HiC_scaffold_1-snap-1778.1;maker-HiC_scaffold_1-snap-57.30;maker-HiC_scaffold_11-snap-1132.3;maker-HiC_scaffold_11-snap-605.48;maker-HiC_scaffold_12-snap-713.14;maker-HiC_scaffold_12-snap-716.57;maker-HiC_scaffold_12-snap-717.3;maker-HiC_scaffold…	ko00360
ko00380	Tryptophan metabolism	Metabolism	Amino acid metabolism	30	1597	88	5051	0.344905	0.728443	1.07823	augustus_masked-HiC_scaffold_14-processed-349.43;augustus_masked-HiC_scaffold_14-processed-352.3;augustus_masked-HiC_scaffold_2-processed-1192.20;augustus_masked-HiC_scaffold_2-processed-761.24;maker-HiC_scaffold_1-snap-57.30;maker-HiC_scaffold_10-snap-1482.1;maker-HiC_scaffold_10-snap-1559.23;maker-HiC_scaffold_10-snap-1561.0;maker-HiC_scaffold_10-snap-1573.29;maker-HiC_scaffold_12-snap-1926.8;m…	ko00380
ko00400	Phenylalanine, tyrosine and tryptophan biosynthesis	Metabolism	Amino acid metabolism	19	1597	46	5051	0.105414	0.454272	1.30638	augustus_masked-HiC_scaffold_12-processed-649.18;augustus_masked-HiC_scaffold_14-processed-1304.54;augustus_masked-HiC_scaffold_6-processed-468.45;augustus_masked-HiC_scaffold_6-processed-807.7;augustus_masked-HiC_scaffold_8-processed-682.3;maker-HiC_scaffold_1-snap-1778.1;maker-HiC_scaffold_10-snap-395.1;maker-HiC_scaffold_11-snap-1132.3;maker-HiC_scaffold_13-snap-570.6;maker-HiC_scaffold_14-sna…	ko00400
ko00410	beta-Alanine metabolism	Metabolism	Metabolism of other amino acids	18	1597	43	5051	0.100999	0.454272	1.32396	augustus_masked-HiC_scaffold_14-processed-524.46;genemark-HiC_scaffold_12-processed-1571.38;genemark-HiC_scaffold_15-processed-1343.41;maker-HiC_scaffold_1-snap-405.5;maker-HiC_scaffold_10-snap-1273.9;maker-HiC_scaffold_10-snap-1482.1;maker-HiC_scaffold_10-snap-1544.8;maker-HiC_scaffold_11-snap-1160.28;maker-HiC_scaffold_15-snap-1342.45;maker-HiC_scaffold_15-snap-189.8;maker-HiC_scaffold_4-snap-9…	ko00410
ko00430	Taurine and hypotaurine metabolism	Metabolism	Metabolism of other amino acids	4	1597	5	5051	0.0372538	0.267351	2.53024	genemark-HiC_scaffold_15-processed-1343.41;maker-HiC_scaffold_10-snap-1434.9;maker-HiC_scaffold_14-snap-487.4;maker-HiC_scaffold_15-snap-1342.45	ko00430
ko00450	Selenocompound metabolism	Metabolism	Metabolism of other amino acids	11	1597	26	5051	0.16693	0.501624	1.33811	augustus_masked-HiC_scaffold_11-processed-1085.4;augustus_masked-HiC_scaffold_6-processed-594.25;augustus_masked-HiC_scaffold_7-processed-168.49;genemark-HiC_scaffold_10-processed-278.6;maker-HiC_scaffold_1-snap-639.16;maker-HiC_scaffold_15-snap-15.25;maker-HiC_scaffold_3-snap-70.19;maker-HiC_scaffold_4-snap-48.21;maker-HiC_scaffold_5-snap-278.5;maker-HiC_scaffold_6-snap-593.29;maker-HiC_scaffold…	ko00450
ko00460	Cyanoamino acid metabolism	Metabolism	Metabolism of other amino acids	12	1597	37	5051	0.519386	0.880071	1.02577	augustus_masked-HiC_scaffold_7-processed-1106.31;maker-HiC_scaffold_1-snap-473.18;maker-HiC_scaffold_10-snap-1434.9;maker-HiC_scaffold_10-snap-1763.25;maker-HiC_scaffold_12-snap-240.30;maker-HiC_scaffold_14-snap-487.4;maker-HiC_scaffold_14-snap-748.65;maker-HiC_scaffold_3-snap-204.0;maker-HiC_scaffold_5-snap-527.4;maker-HiC_scaffold_6-snap-1396.48;maker-HiC_scaffold_6-snap-672.21;snap_masked-HiC_…	ko00460
ko00480	Glutathione metabolism	Metabolism	Metabolism of other amino acids	55	1597	117	5051	0.000309633	0.00944381	1.48679	augustus_masked-HiC_scaffold_11-processed-1483.41;augustus_masked-HiC_scaffold_14-processed-628.64;augustus_masked-HiC_scaffold_15-processed-62.58;augustus_masked-HiC_scaffold_3-processed-39.31;augustus_masked-scaffold_1909_fragment_4-processed-0.6;genemark-scaffold_1909_fragment_2-processed-0.10;maker-HiC_scaffold_1-snap-1598.0;maker-HiC_scaffold_1-snap-1598.1;maker-HiC_scaffold_1-snap-1598.3;ma…	ko00480
ko00500	Starch and sucrose metabolism	Metabolism	Carbohydrate metabolism	44	1597	119	5051	0.121311	0.454272	1.16944	augustus_masked-HiC_scaffold_14-processed-942.20;augustus_masked-HiC_scaffold_7-processed-1106.31;genemark-HiC_scaffold_14-processed-470.33;maker-HiC_scaffold_1-snap-1593.0;maker-HiC_scaffold_1-snap-663.17;maker-HiC_scaffold_1-snap-96.34;maker-HiC_scaffold_10-snap-1540.3;maker-HiC_scaffold_10-snap-650.0;maker-HiC_scaffold_10-snap-657.0;maker-HiC_scaffold_10-snap-737.0;maker-HiC_scaffold_11-snap-2…	ko00500
ko00510	N-Glycan biosynthesis	Metabolism	Glycan biosynthesis and metabolism	12	1597	39	5051	0.605306	0.94676	0.973171	augustus_masked-HiC_scaffold_10-processed-2039.13;augustus_masked-HiC_scaffold_13-processed-1171.45;maker-HiC_scaffold_1-snap-885.16;maker-HiC_scaffold_10-snap-1485.5;maker-HiC_scaffold_10-snap-1909.6;maker-HiC_scaffold_10-snap-2098.4;maker-HiC_scaffold_12-snap-2008.16;maker-HiC_scaffold_13-snap-135.29;maker-HiC_scaffold_15-snap-1072.31;maker-HiC_scaffold_5-snap-1869.10;maker-HiC_scaffold_7-snap-…	ko00510
ko00511	Other glycan degradation	Metabolism	Glycan biosynthesis and metabolism	7	1597	16	5051	0.215229	0.558462	1.38373	maker-HiC_scaffold_1-snap-250.7;maker-HiC_scaffold_10-snap-6.26;maker-HiC_scaffold_11-snap-239.20;maker-HiC_scaffold_12-snap-1680.19;maker-HiC_scaffold_12-snap-1697.0;maker-HiC_scaffold_5-snap-452.19;maker-HiC_scaffold_6-snap-1166.3	ko00511
ko00513	Various types of N-glycan biosynthesis	Metabolism	Glycan biosynthesis and metabolism	9	1597	34	5051	0.795323	1	0.837213	augustus_masked-HiC_scaffold_10-processed-2039.13;maker-HiC_scaffold_1-snap-201.57;maker-HiC_scaffold_1-snap-210.66;maker-HiC_scaffold_1-snap-885.16;maker-HiC_scaffold_10-snap-6.26;maker-HiC_scaffold_15-snap-1072.31;maker-HiC_scaffold_2-snap-1807.50;maker-HiC_scaffold_2-snap-1812.1;maker-HiC_scaffold_3-snap-1046.2	ko00513
ko00514	Other types of O-glycan biosynthesis	Metabolism	Glycan biosynthesis and metabolism	1	1597	13	5051	0.992901	1	0.243293	maker-HiC_scaffold_6-snap-1146.0	ko00514
ko00520	Amino sugar and nucleotide sugar metabolism	Metabolism	Carbohydrate metabolism	54	1597	143	5051	0.0667954	0.339543	1.19435	augustus_masked-HiC_scaffold_1-processed-2105.16;augustus_masked-HiC_scaffold_10-processed-1600.4;augustus_masked-HiC_scaffold_10-processed-1964.23;augustus_masked-HiC_scaffold_10-processed-923.29;augustus_masked-HiC_scaffold_11-processed-1049.27;augustus_masked-HiC_scaffold_2-processed-620.1;augustus_masked-HiC_scaffold_2-processed-625.13;augustus_masked-HiC_scaffold_7-processed-229.65;augustus_…	ko00520
ko00531	Glycosaminoglycan degradation	Metabolism	Glycan biosynthesis and metabolism	4	1597	14	5051	0.692757	1	0.903659	maker-HiC_scaffold_1-snap-1332.26;maker-HiC_scaffold_10-snap-6.26;maker-HiC_scaffold_14-snap-70.0;maker-HiC_scaffold_14-snap-73.18	ko00531
ko00561	Glycerolipid metabolism	Metabolism	Lipid metabolism	24	1597	73	5051	0.451776	0.852457	1.03983	genemark-HiC_scaffold_3-processed-981.26;maker-HiC_scaffold_10-snap-1475.14;maker-HiC_scaffold_10-snap-1482.1;maker-HiC_scaffold_10-snap-1891.2;maker-HiC_scaffold_12-snap-332.20;maker-HiC_scaffold_12-snap-928.2;maker-HiC_scaffold_12-snap-992.20;maker-HiC_scaffold_14-snap-1384.5;maker-HiC_scaffold_14-snap-550.4;maker-HiC_scaffold_15-snap-124.25;maker-HiC_scaffold_3-snap-136.18;maker-HiC_scaffold_3…	ko00561
ko00562	Inositol phosphate metabolism	Metabolism	Carbohydrate metabolism	25	1597	64	5051	0.125157	0.454272	1.23547	genemark-HiC_scaffold_3-processed-928.45;maker-HiC_scaffold_1-snap-1244.0;maker-HiC_scaffold_10-snap-1273.9;maker-HiC_scaffold_10-snap-1524.4;maker-HiC_scaffold_10-snap-1791.6;maker-HiC_scaffold_10-snap-190.28;maker-HiC_scaffold_10-snap-452.1;maker-HiC_scaffold_11-snap-436.24;maker-HiC_scaffold_12-snap-1328.4;maker-HiC_scaffold_12-snap-2024.35;maker-HiC_scaffold_12-snap-2029.3;maker-HiC_scaffold_…	ko00562
ko00564	Glycerophospholipid metabolism	Metabolism	Lipid metabolism	46	1597	104	5051	0.00429421	0.0582103	1.39893	augustus_masked-HiC_scaffold_7-processed-922.28;genemark-HiC_scaffold_3-processed-981.26;maker-HiC_scaffold_1-snap-1994.0;maker-HiC_scaffold_1-snap-477.21;maker-HiC_scaffold_10-snap-1475.14;maker-HiC_scaffold_10-snap-1891.2;maker-HiC_scaffold_10-snap-2148.0;maker-HiC_scaffold_11-snap-740.10;maker-HiC_scaffold_12-snap-1036.5;maker-HiC_scaffold_12-snap-1328.4;maker-HiC_scaffold_12-snap-332.20;maker…	ko00564
ko00565	Ether lipid metabolism	Metabolism	Lipid metabolism	20	1597	43	5051	0.0284815	0.248196	1.47107	maker-HiC_scaffold_1-snap-1994.0;maker-HiC_scaffold_1-snap-477.21;maker-HiC_scaffold_12-snap-1036.5;maker-HiC_scaffold_12-snap-1328.4;maker-HiC_scaffold_14-snap-170.11;maker-HiC_scaffold_14-snap-732.64;maker-HiC_scaffold_14-snap-732.67;maker-HiC_scaffold_14-snap-9.29;maker-HiC_scaffold_15-snap-124.25;maker-HiC_scaffold_15-snap-589.3;maker-HiC_scaffold_5-snap-1816.15;maker-HiC_scaffold_5-snap-59.3…	ko00565
ko00590	Arachidonic acid metabolism	Metabolism	Lipid metabolism	8	1597	14	5051	0.0424936	0.270757	1.80732	maker-HiC_scaffold_10-snap-1434.9;maker-HiC_scaffold_14-snap-487.4;maker-HiC_scaffold_14-snap-9.29;maker-HiC_scaffold_3-snap-56.46;maker-HiC_scaffold_5-snap-718.4;maker-HiC_scaffold_6-snap-219.33;maker-HiC_scaffold_9-snap-1189.0;maker-HiC_scaffold_9-snap-1191.10	ko00590
ko00591	Linoleic acid metabolism	Metabolism	Lipid metabolism	7	1597	20	5051	0.454458	0.852457	1.10698	maker-HiC_scaffold_1-snap-848.11;maker-HiC_scaffold_1-snap-859.23;maker-HiC_scaffold_13-snap-78.1;maker-HiC_scaffold_14-snap-9.29;maker-HiC_scaffold_5-snap-142.55;maker-HiC_scaffold_6-snap-219.33;maker-HiC_scaffold_8-snap-331.39	ko00591
ko00592	alpha-Linolenic acid metabolism	Metabolism	Lipid metabolism	19	1597	51	5051	0.233519	0.569787	1.1783	augustus_masked-HiC_scaffold_3-processed-143.21;augustus_masked-HiC_scaffold_5-processed-1502.28;genemark-HiC_scaffold_1-processed-158.3;maker-HiC_scaffold_1-snap-520.8;maker-HiC_scaffold_10-snap-2058.31;maker-HiC_scaffold_11-snap-1160.28;maker-HiC_scaffold_12-snap-299.31;maker-HiC_scaffold_12-snap-299.32;maker-HiC_scaffold_13-snap-78.1;maker-HiC_scaffold_14-snap-9.29;maker-HiC_scaffold_15-snap-1…	ko00592
ko00600	Sphingolipid metabolism	Metabolism	Lipid metabolism	8	1597	25	5051	0.558721	0.921135	1.0121	maker-HiC_scaffold_12-snap-166.1;maker-HiC_scaffold_12-snap-1680.19;maker-HiC_scaffold_12-snap-1697.0;maker-HiC_scaffold_2-snap-161.27;maker-HiC_scaffold_4-snap-27.33;maker-HiC_scaffold_5-snap-452.19;maker-HiC_scaffold_5-snap-489.25;maker-HiC_scaffold_7-snap-895.17	ko00600
ko00603	Glycosphingolipid biosynthesis - globo and isoglobo series	Metabolism	Glycan biosynthesis and metabolism	3	1597	9	5051	0.579743	0.937788	1.05427	maker-HiC_scaffold_10-snap-6.26;maker-HiC_scaffold_7-snap-895.17;snap_masked-HiC_scaffold_4-processed-1324.18	ko00603
ko00620	Pyruvate metabolism	Metabolism	Carbohydrate metabolism	21	1597	86	5051	0.944004	1	0.772313	augustus_masked-HiC_scaffold_13-processed-1319.2;maker-HiC_scaffold_10-snap-1482.1;maker-HiC_scaffold_10-snap-1571.19;maker-HiC_scaffold_12-snap-141.9;maker-HiC_scaffold_12-snap-1926.8;maker-HiC_scaffold_12-snap-509.18;maker-HiC_scaffold_12-snap-991.30;maker-HiC_scaffold_13-snap-150.24;maker-HiC_scaffold_13-snap-317.15;maker-HiC_scaffold_14-snap-803.67;maker-HiC_scaffold_2-snap-50.16;maker-HiC_sc…	ko00620
ko00630	Glyoxylate and dicarboxylate metabolism	Metabolism	Carbohydrate metabolism	40	1597	83	5051	0.00109073	0.0190099	1.52424	augustus_masked-HiC_scaffold_11-processed-929.43;augustus_masked-HiC_scaffold_14-processed-742.18;genemark-HiC_scaffold_14-processed-820.20;maker-HiC_scaffold_1-snap-1541.2;maker-HiC_scaffold_1-snap-1546.35;maker-HiC_scaffold_1-snap-473.18;maker-HiC_scaffold_10-snap-1571.19;maker-HiC_scaffold_10-snap-1763.25;maker-HiC_scaffold_10-snap-1905.9;maker-HiC_scaffold_10-snap-2065.38;maker-HiC_scaffold_1…	ko00630
ko00640	Propanoate metabolism	Metabolism	Carbohydrate metabolism	12	1597	29	5051	0.174362	0.501624	1.30875	augustus_masked-HiC_scaffold_13-processed-1319.2;maker-HiC_scaffold_10-snap-1273.9;maker-HiC_scaffold_11-snap-1160.28;maker-HiC_scaffold_12-snap-1926.8;maker-HiC_scaffold_14-snap-803.67;maker-HiC_scaffold_15-snap-189.8;maker-HiC_scaffold_3-snap-403.30;maker-HiC_scaffold_4-snap-919.22;maker-HiC_scaffold_5-snap-26.35;maker-HiC_scaffold_5-snap-40.25;maker-HiC_scaffold_5-snap-960.3;maker-HiC_scaffold…	ko00640
ko00650	Butanoate metabolism	Metabolism	Carbohydrate metabolism	6	1597	15	5051	0.327173	0.728443	1.26512	augustus_masked-HiC_scaffold_8-processed-1070.23;genemark-HiC_scaffold_15-processed-1343.41;maker-HiC_scaffold_15-snap-1342.45;maker-HiC_scaffold_2-snap-50.16;maker-HiC_scaffold_5-snap-40.25;snap_masked-HiC_scaffold_3-processed-1151.34	ko00650
ko00660	C5-Branched dibasic acid metabolism	Metabolism	Carbohydrate metabolism	1	1597	7	5051	0.930212	1	0.451829	maker-HiC_scaffold_5-snap-346.26	ko00660
ko00670	One carbon pool by folate	Metabolism	Metabolism of cofactors and vitamins	12	1597	27	5051	0.111158	0.454272	1.40569	genemark-HiC_scaffold_14-processed-820.20;maker-HiC_scaffold_1-snap-473.18;maker-HiC_scaffold_12-snap-1280.28;maker-HiC_scaffold_12-snap-1285.17;maker-HiC_scaffold_14-snap-748.65;maker-HiC_scaffold_2-snap-834.28;maker-HiC_scaffold_4-snap-1606.28;maker-HiC_scaffold_4-snap-81.19;maker-HiC_scaffold_5-snap-527.4;maker-HiC_scaffold_6-snap-1105.23;maker-HiC_scaffold_6-snap-1396.48;maker-HiC_scaffold_7-…	ko00670
ko00710	Carbon fixation in photosynthetic organisms	Metabolism	Energy metabolism	30	1597	78	5051	0.118507	0.454272	1.21646	augustus_masked-HiC_scaffold_12-processed-390.5;augustus_masked-HiC_scaffold_14-processed-1304.54;genemark-HiC_scaffold_10-processed-2112.20;maker-HiC_scaffold_1-snap-340.24;maker-HiC_scaffold_1-snap-361.27;maker-HiC_scaffold_10-snap-1571.19;maker-HiC_scaffold_10-snap-1905.9;maker-HiC_scaffold_10-snap-685.44;maker-HiC_scaffold_11-snap-1132.3;maker-HiC_scaffold_11-snap-1770.26;maker-HiC_scaffold_1…	ko00710
ko00730	Thiamine metabolism	Metabolism	Metabolism of cofactors and vitamins	14	1597	36	5051	0.220497	0.558462	1.22998	augustus_masked-HiC_scaffold_10-processed-1726.35;augustus_masked-HiC_scaffold_3-processed-1689.12;maker-HiC_scaffold_11-snap-1659.42;maker-HiC_scaffold_15-snap-546.35;maker-HiC_scaffold_2-snap-1684.58;maker-HiC_scaffold_5-snap-1382.28;maker-HiC_scaffold_5-snap-396.0;maker-HiC_scaffold_7-snap-1808.30;maker-HiC_scaffold_7-snap-1810.22;maker-HiC_scaffold_9-snap-638.15;snap_masked-HiC_scaffold_13-pr…	ko00730
ko00740	Riboflavin metabolism	Metabolism	Metabolism of cofactors and vitamins	4	1597	8	5051	0.2243	0.558462	1.5814	maker-HiC_scaffold_1-snap-2009.31;maker-HiC_scaffold_1-snap-2022.26;maker-HiC_scaffold_11-snap-1017.3;snap_masked-HiC_scaffold_6-processed-1312.22	ko00740
ko00750	Vitamin B6 metabolism	Metabolism	Metabolism of cofactors and vitamins	10	1597	16	5051	0.0105871	0.0993562	1.97675	augustus_masked-HiC_scaffold_10-processed-1596.1;augustus_masked-HiC_scaffold_9-processed-96.1;genemark-HiC_scaffold_14-processed-514.43;genemark-HiC_scaffold_14-processed-514.46;maker-HiC_scaffold_2-snap-294.2;maker-HiC_scaffold_2-snap-959.43;maker-HiC_scaffold_3-snap-1850.34;maker-HiC_scaffold_3-snap-1860.9;maker-HiC_scaffold_8-snap-412.6;maker-HiC_scaffold_8-snap-580.41	ko00750
ko00760	Nicotinate and nicotinamide metabolism	Metabolism	Metabolism of cofactors and vitamins	6	1597	17	5051	0.461165	0.852457	1.11628	maker-HiC_scaffold_11-snap-918.6;maker-HiC_scaffold_13-snap-874.0;maker-HiC_scaffold_13-snap-878.0;maker-HiC_scaffold_6-snap-1078.10;maker-HiC_scaffold_7-snap-1434.2;snap_masked-HiC_scaffold_7-processed-54.8	ko00760
ko00770	Pantothenate and CoA biosynthesis	Metabolism	Metabolism of cofactors and vitamins	6	1597	25	5051	0.850765	1	0.759073	maker-HiC_scaffold_1-snap-1567.2;maker-HiC_scaffold_1-snap-405.5;maker-HiC_scaffold_10-snap-138.0;maker-HiC_scaffold_10-snap-1728.1;maker-HiC_scaffold_5-snap-1325.30;maker-HiC_scaffold_7-snap-1117.9	ko00770
ko00780	Biotin metabolism	Metabolism	Metabolism of cofactors and vitamins	2	1597	17	5051	0.986264	1	0.372095	maker-HiC_scaffold_10-snap-1032.9;maker-HiC_scaffold_11-snap-299.23	ko00780
ko00790	Folate biosynthesis	Metabolism	Metabolism of cofactors and vitamins	2	1597	20	5051	0.994941	1	0.316281	maker-HiC_scaffold_5-snap-718.4;snap_masked-HiC_scaffold_6-processed-1312.22	ko00790
ko00860	Porphyrin and chlorophyll metabolism	Metabolism	Metabolism of cofactors and vitamins	23	1597	53	5051	0.0466058	0.270757	1.37254	augustus_masked-HiC_scaffold_14-processed-434.37;augustus_masked-HiC_scaffold_5-processed-108.2;maker-HiC_scaffold_1-snap-1481.22;maker-HiC_scaffold_11-snap-1254.0;maker-HiC_scaffold_11-snap-1580.21;maker-HiC_scaffold_11-snap-382.9;maker-HiC_scaffold_13-snap-1450.19;maker-HiC_scaffold_13-snap-1504.34;maker-HiC_scaffold_13-snap-1527.17;maker-HiC_scaffold_13-snap-825.17;maker-HiC_scaffold_13-snap-8…	ko00860
ko00900	Terpenoid backbone biosynthesis	Metabolism	Metabolism of terpenoids and polyketides	20	1597	69	5051	0.723505	1	0.916755	genemark-HiC_scaffold_1-processed-154.22;maker-HiC_scaffold_1-snap-149.10;maker-HiC_scaffold_10-snap-1497.2;maker-HiC_scaffold_10-snap-1579.47;maker-HiC_scaffold_11-snap-1504.45;maker-HiC_scaffold_11-snap-1681.14;maker-HiC_scaffold_11-snap-1742.6;maker-HiC_scaffold_12-snap-2071.20;maker-HiC_scaffold_12-snap-895.24;maker-HiC_scaffold_14-snap-1040.38;maker-HiC_scaffold_15-snap-546.35;maker-HiC_scaf…	ko00900
ko00902	Monoterpenoid biosynthesis	Metabolism	Metabolism of terpenoids and polyketides	5	1597	35	5051	0.994798	1	0.451829	maker-HiC_scaffold_13-snap-959.19;maker-HiC_scaffold_14-snap-111.61;maker-HiC_scaffold_14-snap-747.64;maker-HiC_scaffold_4-snap-518.67;snap_masked-HiC_scaffold_12-processed-969.2	ko00902
ko00903	Limonene and pinene degradation	Metabolism	Metabolism of terpenoids and polyketides	5	1597	10	5051	0.179165	0.501624	1.5814	maker-HiC_scaffold_10-snap-1482.1;maker-HiC_scaffold_5-snap-40.25;maker-HiC_scaffold_5-snap-895.0;maker-HiC_scaffold_6-snap-1118.8;snap_masked-HiC_scaffold_13-processed-186.25	ko00903
ko00904	Diterpenoid biosynthesis	Metabolism	Metabolism of terpenoids and polyketides	9	1597	34	5051	0.795323	1	0.837213	maker-HiC_scaffold_10-snap-733.35;maker-HiC_scaffold_11-snap-1493.31;maker-HiC_scaffold_11-snap-1656.9;maker-HiC_scaffold_2-snap-1488.0;maker-HiC_scaffold_3-snap-1100.18;maker-HiC_scaffold_4-snap-438.19;maker-HiC_scaffold_4-snap-452.34;maker-HiC_scaffold_6-snap-1056.0;snap_masked-HiC_scaffold_7-processed-641.2	ko00904
ko00905	Brassinosteroid biosynthesis	Metabolism	Metabolism of terpenoids and polyketides	9	1597	25	5051	0.389434	0.791849	1.13861	augustus_masked-HiC_scaffold_3-processed-1790.31;maker-HiC_scaffold_10-snap-1660.27;maker-HiC_scaffold_10-snap-1933.3;maker-HiC_scaffold_12-snap-226.21;maker-HiC_scaffold_14-snap-1423.8;maker-HiC_scaffold_7-snap-1362.17;maker-HiC_scaffold_9-snap-123.3;maker-HiC_scaffold_9-snap-63.39;maker-HiC_scaffold_9-snap-64.1	ko00905
ko00906	Carotenoid biosynthesis	Metabolism	Metabolism of terpenoids and polyketides	19	1597	47	5051	0.1266	0.454272	1.27858	augustus_masked-HiC_scaffold_1-processed-1261.16;augustus_masked-HiC_scaffold_2-processed-702.32;maker-HiC_scaffold_1-snap-1262.1;maker-HiC_scaffold_1-snap-200.45;maker-HiC_scaffold_10-snap-1810.8;maker-HiC_scaffold_10-snap-870.0;maker-HiC_scaffold_12-snap-384.2;maker-HiC_scaffold_14-snap-1118.0;maker-HiC_scaffold_14-snap-542.15;maker-HiC_scaffold_15-snap-1181.37;maker-HiC_scaffold_15-snap-1186.2…	ko00906
ko00908	Zeatin biosynthesis	Metabolism	Metabolism of terpenoids and polyketides	16	1597	44	5051	0.297711	0.698475	1.15011	augustus_masked-HiC_scaffold_13-processed-1728.19;augustus_masked-HiC_scaffold_3-processed-1611.9;augustus_masked-HiC_scaffold_5-processed-135.10;augustus_masked-HiC_scaffold_8-processed-139.31;maker-HiC_scaffold_1-snap-1285.0;maker-HiC_scaffold_13-snap-993.0;maker-HiC_scaffold_3-snap-96.15;maker-HiC_scaffold_6-snap-173.38;maker-HiC_scaffold_6-snap-176.15;maker-HiC_scaffold_6-snap-179.18;maker-Hi…	ko00908
ko00909	Sesquiterpenoid and triterpenoid biosynthesis	Metabolism	Metabolism of terpenoids and polyketides	13	1597	32	5051	0.18066	0.501624	1.28489	genemark-HiC_scaffold_1-processed-99.40;maker-HiC_scaffold_11-snap-1638.7;maker-HiC_scaffold_11-snap-975.1;maker-HiC_scaffold_13-snap-601.27;maker-HiC_scaffold_3-snap-256.23;maker-HiC_scaffold_4-snap-1455.21;maker-HiC_scaffold_4-snap-1459.8;maker-HiC_scaffold_4-snap-1464.27;maker-HiC_scaffold_4-snap-1466.3;maker-HiC_scaffold_4-snap-1467.40;maker-HiC_scaffold_4-snap-1474.24;maker-HiC_scaffold_6-sn…	ko00909
ko00910	Nitrogen metabolism	Metabolism	Energy metabolism	11	1597	25	5051	0.132452	0.461689	1.39163	genemark-HiC_scaffold_1-processed-210.26;maker-HiC_scaffold_10-snap-1763.25;maker-HiC_scaffold_13-snap-1020.39;maker-HiC_scaffold_2-snap-142.27;maker-HiC_scaffold_3-snap-845.15;maker-HiC_scaffold_7-snap-1196.11;maker-HiC_scaffold_7-snap-43.53;maker-HiC_scaffold_7-snap-49.29;maker-HiC_scaffold_7-snap-85.35;maker-HiC_scaffold_8-snap-608.2;snap_masked-HiC_scaffold_10-processed-1002.12	ko00910
ko00920	Sulfur metabolism	Metabolism	Energy metabolism	13	1597	42	5051	0.594886	0.942547	0.978964	maker-HiC_scaffold_12-snap-762.8;maker-HiC_scaffold_12-snap-763.17;maker-HiC_scaffold_2-snap-1598.13;maker-HiC_scaffold_3-snap-70.19;maker-HiC_scaffold_4-snap-1347.9;maker-HiC_scaffold_4-snap-48.21;maker-HiC_scaffold_5-snap-278.5;maker-HiC_scaffold_5-snap-565.26;maker-HiC_scaffold_6-snap-1122.1;maker-HiC_scaffold_8-snap-887.19;snap_masked-HiC_scaffold_1-processed-2036.9;snap_masked-HiC_scaffold_2…	ko00920
ko00940	Phenylpropanoid biosynthesis	Metabolism	Biosynthesis of other secondary metabolites	103	1597	226	5051	4.87849e-06	0.000198392	1.44146	augustus_masked-HiC_scaffold_10-processed-1874.40;augustus_masked-HiC_scaffold_10-processed-2043.26;augustus_masked-HiC_scaffold_11-processed-1407.37;augustus_masked-HiC_scaffold_12-processed-1934.33;augustus_masked-HiC_scaffold_15-processed-125.0;augustus_masked-HiC_scaffold_15-processed-126.18;augustus_masked-HiC_scaffold_15-processed-284.38;augustus_masked-HiC_scaffold_15-processed-285.39;augu…	ko00940
ko00941	Flavonoid biosynthesis	Metabolism	Biosynthesis of other secondary metabolites	38	1597	84	5051	0.00573686	0.063627	1.43079	augustus_masked-HiC_scaffold_11-processed-1407.37;augustus_masked-HiC_scaffold_12-processed-1934.33;augustus_masked-HiC_scaffold_13-processed-1747.17;augustus_masked-HiC_scaffold_15-processed-125.0;augustus_masked-HiC_scaffold_15-processed-126.18;augustus_masked-HiC_scaffold_15-processed-284.38;augustus_masked-HiC_scaffold_15-processed-285.39;augustus_masked-HiC_scaffold_3-processed-23.28;augustu…	ko00941
ko00942	Anthocyanin biosynthesis	Metabolism	Biosynthesis of other secondary metabolites	2	1597	7	5051	0.703949	1	0.903659	augustus_masked-HiC_scaffold_1-processed-335.21;maker-HiC_scaffold_7-snap-1834.21	ko00942
ko00945	Stilbenoid, diarylheptanoid and gingerol biosynthesis	Metabolism	Biosynthesis of other secondary metabolites	33	1597	64	5051	0.000666816	0.0162703	1.63082	augustus_masked-HiC_scaffold_11-processed-1407.37;augustus_masked-HiC_scaffold_12-processed-1934.33;augustus_masked-HiC_scaffold_15-processed-125.0;augustus_masked-HiC_scaffold_15-processed-126.18;augustus_masked-HiC_scaffold_15-processed-284.38;augustus_masked-HiC_scaffold_15-processed-285.39;augustus_masked-HiC_scaffold_3-processed-23.28;augustus_masked-HiC_scaffold_5-processed-629.0;augustus_m…	ko00945
ko00950	Isoquinoline alkaloid biosynthesis	Metabolism	Biosynthesis of other secondary metabolites	9	1597	28	5051	0.547223	0.914537	1.01662	augustus_masked-HiC_scaffold_14-processed-1304.54;augustus_masked-HiC_scaffold_6-processed-468.45;maker-HiC_scaffold_1-snap-1778.1;maker-HiC_scaffold_11-snap-1132.3;maker-HiC_scaffold_14-snap-1239.16;maker-HiC_scaffold_15-snap-655.22;maker-HiC_scaffold_2-snap-977.28;maker-HiC_scaffold_4-snap-1328.21;maker-HiC_scaffold_5-snap-158.25	ko00950
ko00960	Tropane, piperidine and pyridine alkaloid biosynthesis	Metabolism	Biosynthesis of other secondary metabolites	9	1597	24	5051	0.336229	0.728443	1.18605	augustus_masked-HiC_scaffold_14-processed-1304.54;augustus_masked-HiC_scaffold_6-processed-468.45;maker-HiC_scaffold_1-snap-1778.1;maker-HiC_scaffold_11-snap-1132.3;maker-HiC_scaffold_14-snap-1239.16;maker-HiC_scaffold_15-snap-655.22;maker-HiC_scaffold_2-snap-977.28;maker-HiC_scaffold_5-snap-158.25;maker-HiC_scaffold_9-snap-189.4	ko00960
ko00965	Betalain biosynthesis	Metabolism	Biosynthesis of other secondary metabolites	3	1597	12	5051	0.784331	1	0.790701	maker-HiC_scaffold_10-snap-1533.5;maker-HiC_scaffold_10-snap-1538.34;maker-HiC_scaffold_7-snap-887.36	ko00965
ko00966	Glucosinolate biosynthesis	Metabolism	Biosynthesis of other secondary metabolites	7	1597	16	5051	0.215229	0.558462	1.38373	augustus_masked-HiC_scaffold_2-processed-761.24;maker-HiC_scaffold_10-snap-1728.1;maker-HiC_scaffold_13-snap-224.33;maker-HiC_scaffold_2-snap-766.14;maker-HiC_scaffold_5-snap-1325.30;maker-HiC_scaffold_5-snap-346.26;maker-HiC_scaffold_9-snap-756.20	ko00966
ko00970	Aminoacyl-tRNA biosynthesis	Genetic Information Processing	Translation	12	1597	53	5051	0.944519	1	0.716107	genemark-HiC_scaffold_10-processed-278.6;genemark-HiC_scaffold_12-processed-481.63;maker-HiC_scaffold_1-snap-18.20;maker-HiC_scaffold_1-snap-2137.6;maker-HiC_scaffold_11-snap-139.21;maker-HiC_scaffold_13-snap-815.10;maker-HiC_scaffold_14-snap-1219.20;maker-HiC_scaffold_14-snap-1337.0;maker-HiC_scaffold_5-snap-349.4;maker-HiC_scaffold_5-snap-99.39;maker-HiC_scaffold_7-snap-1186.12;maker-HiC_scaffo…	ko00970
ko00998	Biosynthesis of various secondary metabolites - part 2	Metabolism	Biosynthesis of other secondary metabolites	3	1597	5	5051	0.185025	0.501624	1.89768	maker-HiC_scaffold_15-snap-354.44;maker-HiC_scaffold_15-snap-357.34;maker-HiC_scaffold_15-snap-362.11	ko00998
ko01040	Biosynthesis of unsaturated fatty acids	Metabolism	Lipid metabolism	5	1597	23	5051	0.897345	1	0.687566	maker-HiC_scaffold_10-snap-11.26;maker-HiC_scaffold_11-snap-1160.28;maker-HiC_scaffold_11-snap-929.5;maker-HiC_scaffold_15-snap-189.8;snap_masked-HiC_scaffold_5-processed-715.42	ko01040
ko02010	ABC transporters	Environmental Information Processing	Membrane transport	18	1597	51	5051	0.33332	0.728443	1.11628	augustus_masked-HiC_scaffold_10-processed-302.35;augustus_masked-HiC_scaffold_3-processed-1649.13;genemark-HiC_scaffold_10-processed-271.32;maker-HiC_scaffold_1-snap-1675.15;maker-HiC_scaffold_10-snap-924.6;maker-HiC_scaffold_12-snap-1298.10;maker-HiC_scaffold_12-snap-1407.33;maker-HiC_scaffold_12-snap-508.4;maker-HiC_scaffold_13-snap-1065.24;maker-HiC_scaffold_14-snap-627.28;maker-HiC_scaffold_1…	ko02010
ko03008	Ribosome biogenesis in eukaryotes	Genetic Information Processing	Translation	17	1597	68	5051	0.907675	1	0.790701	maker-HiC_scaffold_1-snap-986.2;maker-HiC_scaffold_10-snap-1122.3;maker-HiC_scaffold_10-snap-1144.2;maker-HiC_scaffold_13-snap-1214.42;maker-HiC_scaffold_14-snap-1039.39;maker-HiC_scaffold_14-snap-231.21;maker-HiC_scaffold_14-snap-245.4;maker-HiC_scaffold_14-snap-932.5;maker-HiC_scaffold_14-snap-935.29;maker-HiC_scaffold_4-snap-1606.27;maker-HiC_scaffold_5-snap-1731.29;maker-HiC_scaffold_6-snap-1…	ko03008
ko03010	Ribosome	Genetic Information Processing	Translation	46	1597	257	5051	1	1	0.566105	augustus_masked-HiC_scaffold_1-processed-225.19;augustus_masked-HiC_scaffold_10-processed-1747.26;augustus_masked-HiC_scaffold_11-processed-1348.2;augustus_masked-HiC_scaffold_12-processed-895.17;augustus_masked-HiC_scaffold_7-processed-161.29;augustus_masked-HiC_scaffold_9-processed-188.16;augustus_masked-HiC_scaffold_9-processed-189.21;genemark-HiC_scaffold_10-processed-2137.0;genemark-HiC_scaf…	ko03010
ko03013	RNA transport	Genetic Information Processing	Translation	34	1597	192	5051	0.999997	1	0.56008	augustus_masked-HiC_scaffold_11-processed-1695.20;augustus_masked-HiC_scaffold_2-processed-1798.0;augustus_masked-HiC_scaffold_3-processed-1054.28;augustus_masked-HiC_scaffold_6-processed-742.25;augustus_masked-HiC_scaffold_9-processed-172.6;maker-HiC_scaffold_1-snap-1021.7;maker-HiC_scaffold_1-snap-1322.2;maker-HiC_scaffold_1-snap-420.29;maker-HiC_scaffold_1-snap-670.14;maker-HiC_scaffold_10-sna…	ko03013
ko03015	mRNA surveillance pathway	Genetic Information Processing	Translation	26	1597	105	5051	0.951291	1	0.783171	augustus_masked-HiC_scaffold_3-processed-1054.28;augustus_masked-HiC_scaffold_3-processed-1598.11;genemark-HiC_scaffold_11-processed-783.2;genemark-scaffold_2426-processed-0.0;maker-HiC_scaffold_11-snap-183.13;maker-HiC_scaffold_11-snap-197.2;maker-HiC_scaffold_13-snap-1621.25;maker-HiC_scaffold_13-snap-1636.42;maker-HiC_scaffold_15-snap-570.18;maker-HiC_scaffold_15-snap-586.17;maker-HiC_scaffold…	ko03015
ko03018	RNA degradation	Genetic Information Processing	Folding, sorting and degradation	29	1597	100	5051	0.748542	1	0.917214	augustus_masked-HiC_scaffold_3-processed-1054.28;augustus_masked-HiC_scaffold_7-processed-1130.2;augustus_masked-HiC_scaffold_8-processed-331.10;maker-HiC_scaffold_1-snap-331.48;maker-HiC_scaffold_10-snap-2045.37;maker-HiC_scaffold_10-snap-28.37;maker-HiC_scaffold_11-snap-1574.4;maker-HiC_scaffold_11-snap-1787.19;maker-HiC_scaffold_11-snap-707.51;maker-HiC_scaffold_12-snap-925.7;maker-HiC_scaffol…	ko03018
ko03020	RNA polymerase	Genetic Information Processing	Transcription	7	1597	29	5051	0.858545	1	0.763436	maker-HiC_scaffold_10-snap-1879.30;maker-HiC_scaffold_11-snap-150.15;maker-HiC_scaffold_3-snap-1097.11;maker-HiC_scaffold_3-snap-47.21;maker-HiC_scaffold_4-snap-408.17;maker-HiC_scaffold_4-snap-415.0;maker-HiC_scaffold_5-snap-1810.1	ko03020
ko03022	Basal transcription factors	Genetic Information Processing	Transcription	10	1597	29	5051	0.437887	0.852457	1.09062	augustus_masked-HiC_scaffold_5-processed-651.22;maker-HiC_scaffold_3-snap-1295.42;maker-HiC_scaffold_4-snap-55.4;maker-HiC_scaffold_6-snap-1324.22;maker-HiC_scaffold_6-snap-167.14;maker-HiC_scaffold_6-snap-167.15;maker-HiC_scaffold_8-snap-572.45;maker-HiC_scaffold_8-snap-948.24;maker-HiC_scaffold_9-snap-1054.10;maker-HiC_scaffold_9-snap-1062.3	ko03022
ko03030	DNA replication	Genetic Information Processing	Replication and repair	10	1597	32	5051	0.584196	0.937788	0.988377	genemark-HiC_scaffold_11-processed-804.54;maker-HiC_scaffold_1-snap-1963.25;maker-HiC_scaffold_10-snap-1073.1;maker-HiC_scaffold_10-snap-1753.1;maker-HiC_scaffold_15-snap-1389.26;maker-HiC_scaffold_2-snap-1755.12;maker-HiC_scaffold_7-snap-257.18;maker-HiC_scaffold_8-snap-628.14;maker-HiC_scaffold_8-snap-706.1;snap_masked-HiC_scaffold_4-processed-48.2	ko03030
ko03040	Spliceosome	Genetic Information Processing	Transcription	34	1597	208	5051	1	1	0.516997	augustus_masked-HiC_scaffold_11-processed-1254.45;augustus_masked-HiC_scaffold_15-processed-1463.29;augustus_masked-HiC_scaffold_4-processed-336.8;augustus_masked-HiC_scaffold_6-processed-1106.7;augustus_masked-HiC_scaffold_7-processed-771.12;augustus_masked-HiC_scaffold_8-processed-501.46;genemark-HiC_scaffold_6-processed-457.39;maker-HiC_scaffold_10-snap-1432.0;maker-HiC_scaffold_10-snap-260.1;…	ko03040
ko03050	Proteasome	Genetic Information Processing	Folding, sorting and degradation	7	1597	76	5051	0.999999	1	0.291311	genemark-HiC_scaffold_1-processed-109.69;maker-HiC_scaffold_10-snap-385.51;maker-HiC_scaffold_15-snap-331.6;maker-HiC_scaffold_15-snap-335.4;maker-HiC_scaffold_6-snap-742.36;maker-HiC_scaffold_9-snap-239.35;maker-HiC_scaffold_9-snap-32.31	ko03050
ko03060	Protein export	Genetic Information Processing	Folding, sorting and degradation	15	1597	54	5051	0.773094	1	0.878557	augustus_masked-HiC_scaffold_13-processed-61.0;genemark-HiC_scaffold_3-processed-1565.43;maker-HiC_scaffold_11-snap-1534.0;maker-HiC_scaffold_14-snap-567.54;maker-HiC_scaffold_15-snap-50.31;maker-HiC_scaffold_3-snap-1563.20;maker-HiC_scaffold_4-snap-1101.74;maker-HiC_scaffold_4-snap-1209.14;maker-HiC_scaffold_4-snap-312.32;maker-HiC_scaffold_5-snap-1733.43;maker-HiC_scaffold_6-snap-1121.5;maker-H…	ko03060
ko03410	Base excision repair	Genetic Information Processing	Replication and repair	11	1597	24	5051	0.102227	0.454272	1.44962	genemark-HiC_scaffold_7-processed-1568.42;maker-HiC_scaffold_1-snap-1963.25;maker-HiC_scaffold_10-snap-1073.1;maker-HiC_scaffold_12-snap-219.31;maker-HiC_scaffold_15-snap-1382.26;maker-HiC_scaffold_2-snap-1755.12;maker-HiC_scaffold_4-snap-47.16;maker-HiC_scaffold_8-snap-628.14;maker-HiC_scaffold_8-snap-706.1;maker-HiC_scaffold_9-snap-373.13;maker-HiC_scaffold_9-snap-385.4	ko03410
ko03420	Nucleotide excision repair	Genetic Information Processing	Replication and repair	9	1597	39	5051	0.910627	1	0.729878	maker-HiC_scaffold_1-snap-1963.25;maker-HiC_scaffold_10-snap-1073.1;maker-HiC_scaffold_14-snap-924.26;maker-HiC_scaffold_2-snap-1755.12;maker-HiC_scaffold_8-snap-240.47;maker-HiC_scaffold_8-snap-572.45;maker-HiC_scaffold_8-snap-628.14;maker-HiC_scaffold_8-snap-706.1;snap_masked-HiC_scaffold_2-processed-1107.14	ko03420
ko03430	Mismatch repair	Genetic Information Processing	Replication and repair	3	1597	30	5051	0.998824	1	0.316281	maker-HiC_scaffold_1-snap-1963.25;maker-HiC_scaffold_10-snap-1073.1;maker-HiC_scaffold_8-snap-628.14	ko03430
ko03440	Homologous recombination	Genetic Information Processing	Replication and repair	7	1597	44	5051	0.994711	1	0.503174	augustus_masked-HiC_scaffold_14-processed-940.28;maker-HiC_scaffold_1-snap-108.29;maker-HiC_scaffold_10-snap-1073.1;maker-HiC_scaffold_11-snap-1791.27;maker-HiC_scaffold_14-snap-940.40;maker-HiC_scaffold_2-snap-1755.12;maker-HiC_scaffold_4-snap-217.19	ko03440
ko03450	Non-homologous end-joining	Genetic Information Processing	Replication and repair	1	1597	5	5051	0.850608	1	0.632561	maker-HiC_scaffold_1-snap-1885.48	ko03450
ko04016	MAPK signaling pathway - plant	Environmental Information Processing	Signal transduction	55	1597	183	5051	0.704515	1	0.95057	augustus_masked-HiC_scaffold_10-processed-1600.4;augustus_masked-HiC_scaffold_10-processed-459.29;augustus_masked-HiC_scaffold_10-processed-973.11;augustus_masked-HiC_scaffold_12-processed-834.22;augustus_masked-HiC_scaffold_13-processed-1462.3;augustus_masked-HiC_scaffold_14-processed-964.30;augustus_masked-HiC_scaffold_2-processed-1251.19;augustus_masked-HiC_scaffold_2-processed-26.2;augustus_m…	ko04016
ko04070	Phosphatidylinositol signaling system	Environmental Information Processing	Signal transduction	18	1597	55	5051	0.480162	0.861466	1.0351	augustus_masked-HiC_scaffold_2-processed-26.2;genemark-HiC_scaffold_3-processed-928.45;maker-HiC_scaffold_1-snap-1244.0;maker-HiC_scaffold_10-snap-1475.14;maker-HiC_scaffold_10-snap-1524.4;maker-HiC_scaffold_10-snap-1791.6;maker-HiC_scaffold_10-snap-190.28;maker-HiC_scaffold_11-snap-436.24;maker-HiC_scaffold_12-snap-397.26;maker-HiC_scaffold_12-snap-777.6;maker-HiC_scaffold_3-snap-1851.10;maker-H…	ko04070
ko04075	Plant hormone signal transduction	Environmental Information Processing	Signal transduction	100	1597	305	5051	0.346309	0.728443	1.03699	augustus_masked-HiC_scaffold_1-processed-2168.2;augustus_masked-HiC_scaffold_1-processed-920.34;augustus_masked-HiC_scaffold_10-processed-459.29;augustus_masked-HiC_scaffold_10-processed-973.11;augustus_masked-HiC_scaffold_12-processed-2018.11;augustus_masked-HiC_scaffold_12-processed-425.52;augustus_masked-HiC_scaffold_12-processed-587.28;augustus_masked-HiC_scaffold_12-processed-79.0;augustus_m…	ko04075
ko04120	Ubiquitin mediated proteolysis	Genetic Information Processing	Folding, sorting and degradation	23	1597	95	5051	0.95615	1	0.765732	augustus_masked-HiC_scaffold_11-processed-183.6;maker-HiC_scaffold_1-snap-1116.4;maker-HiC_scaffold_1-snap-120.51;maker-HiC_scaffold_1-snap-36.0;maker-HiC_scaffold_10-snap-1991.36;maker-HiC_scaffold_11-snap-1561.18;maker-HiC_scaffold_11-snap-1572.40;maker-HiC_scaffold_12-snap-1819.39;maker-HiC_scaffold_12-snap-2054.7;maker-HiC_scaffold_13-snap-1190.16;maker-HiC_scaffold_15-snap-59.6;maker-HiC_sca…	ko04120
ko04122	Sulfur relay system	Genetic Information Processing	Folding, sorting and degradation	1	1597	17	5051	0.998456	1	0.186047	augustus_masked-HiC_scaffold_10-processed-1726.35	ko04122
ko04130	SNARE interactions in vesicular transport	Genetic Information Processing	Folding, sorting and degradation	6	1597	31	5051	0.957756	1	0.612156	maker-HiC_scaffold_11-snap-446.6;maker-HiC_scaffold_12-snap-1957.4;maker-HiC_scaffold_15-snap-618.0;maker-HiC_scaffold_2-snap-279.32;maker-HiC_scaffold_6-snap-904.23;maker-HiC_scaffold_8-snap-752.14	ko04130
ko04136	Autophagy - other	Cellular Processes	Transport and catabolism	8	1597	24	5051	0.504549	0.880071	1.05427	maker-HiC_scaffold_10-snap-46.0;maker-HiC_scaffold_11-snap-1368.47;maker-HiC_scaffold_15-snap-668.46;maker-HiC_scaffold_3-snap-1039.17;maker-HiC_scaffold_3-snap-1889.11;maker-HiC_scaffold_4-snap-1596.0;maker-HiC_scaffold_7-snap-1661.0;maker-HiC_scaffold_8-snap-234.16	ko04136
ko04141	Protein processing in endoplasmic reticulum	Genetic Information Processing	Folding, sorting and degradation	72	1597	227	5051	0.512573	0.880071	1.00318	augustus_masked-HiC_scaffold_10-processed-370.14;augustus_masked-HiC_scaffold_10-processed-879.17;augustus_masked-HiC_scaffold_14-processed-179.3;augustus_masked-HiC_scaffold_5-processed-69.16;augustus_masked-HiC_scaffold_5-processed-77.8;augustus_masked-HiC_scaffold_7-processed-771.12;augustus_masked-HiC_scaffold_8-processed-454.18;augustus_masked-HiC_scaffold_8-processed-501.46;augustus_masked-…	ko04141
ko04144	Endocytosis	Cellular Processes	Transport and catabolism	68	1597	162	5051	0.00305883	0.0466472	1.3276	augustus_masked-HiC_scaffold_13-processed-1454.4;augustus_masked-HiC_scaffold_7-processed-771.12;augustus_masked-HiC_scaffold_8-processed-501.46;genemark-HiC_scaffold_12-processed-482.7;genemark-HiC_scaffold_14-processed-506.57;maker-HiC_scaffold_1-snap-1244.0;maker-HiC_scaffold_1-snap-1442.2;maker-HiC_scaffold_1-snap-2159.0;maker-HiC_scaffold_1-snap-39.11;maker-HiC_scaffold_1-snap-477.21;maker-H…	ko04144
ko04145	Phagosome	Cellular Processes	Transport and catabolism	45	1597	102	5051	0.00498808	0.0608546	1.39536	augustus_masked-HiC_scaffold_14-processed-48.30;augustus_masked-HiC_scaffold_6-processed-375.14;augustus_masked-HiC_scaffold_6-processed-426.17;augustus_masked-HiC_scaffold_8-processed-443.16;augustus_masked-HiC_scaffold_8-processed-451.6;genemark-HiC_scaffold_3-processed-928.45;genemark-HiC_scaffold_5-processed-1705.20;maker-HiC_scaffold_1-snap-1710.34;maker-HiC_scaffold_1-snap-1720.0;maker-HiC_…	ko04145
ko04146	Peroxisome	Cellular Processes	Transport and catabolism	14	1597	75	5051	0.996192	1	0.59039	augustus_masked-HiC_scaffold_14-processed-1408.6;augustus_masked-HiC_scaffold_8-processed-1070.23;maker-HiC_scaffold_10-snap-1701.29;maker-HiC_scaffold_11-snap-1160.28;maker-HiC_scaffold_12-snap-1111.0;maker-HiC_scaffold_13-snap-286.14;maker-HiC_scaffold_15-snap-189.8;maker-HiC_scaffold_2-snap-401.29;maker-HiC_scaffold_3-snap-1867.11;maker-HiC_scaffold_4-snap-328.15;maker-HiC_scaffold_4-snap-845.…	ko04146
ko04626	Plant-pathogen interaction	Organismal Systems	Environmental adaptation	92	1597	301	5051	0.678481	1	0.966705	augustus_masked-HiC_scaffold_1-processed-131.29;augustus_masked-HiC_scaffold_1-processed-2171.31;augustus_masked-HiC_scaffold_1-processed-617.27;augustus_masked-HiC_scaffold_1-processed-872.2;augustus_masked-HiC_scaffold_1-processed-873.34;augustus_masked-HiC_scaffold_10-processed-1865.36;augustus_masked-HiC_scaffold_10-processed-262.46;augustus_masked-HiC_scaffold_10-processed-879.17;augustus_ma…	ko04626
ko04712	Circadian rhythm - plant	Organismal Systems	Environmental adaptation	22	1597	58	5051	0.183684	0.501624	1.19968	augustus_masked-HiC_scaffold_11-processed-183.6;augustus_masked-HiC_scaffold_15-processed-1157.5;augustus_masked-HiC_scaffold_15-processed-1445.17;augustus_masked-HiC_scaffold_15-processed-1455.17;augustus_masked-HiC_scaffold_5-processed-1160.38;maker-HiC_scaffold_1-snap-2116.5;maker-HiC_scaffold_10-snap-11.27;maker-HiC_scaffold_11-snap-29.31;maker-HiC_scaffold_12-snap-1849.1;maker-HiC_scaffold_1…	ko04712
ko04933	AGE-RAGE signaling pathway in diabetic complications	Human Diseases	Endocrine and metabolic disease	6	1597	10	5051	0.0601356	0.31898	1.89768	maker-HiC_scaffold_1-snap-1710.34;maker-HiC_scaffold_1-snap-1720.0;maker-HiC_scaffold_11-snap-436.24;maker-HiC_scaffold_12-snap-2055.1;maker-HiC_scaffold_3-snap-1851.10;maker-HiC_scaffold_3-snap-1860.8	ko04933
HD1-0d-vs-WH1-0d
id	Term	Classification_level1	Classification_level2	ListHits	ListTotal	PopHits	PopTotal	p-value	q-value	Enrichment_score	geneID	hyperlink_only_excel
ko00010	Glycolysis / Gluconeogenesis	Metabolism	Carbohydrate metabolism	15	471	115	5051	0.113201	0.708519	1.39878	genemark-HiC_scaffold_10-processed-2112.20;maker-HiC_scaffold_10-snap-1719.25;maker-HiC_scaffold_12-snap-141.13;maker-HiC_scaffold_13-snap-1451.2;maker-HiC_scaffold_13-snap-951.37;maker-HiC_scaffold_14-snap-1405.27;maker-HiC_scaffold_3-snap-1243.5;maker-HiC_scaffold_3-snap-278.2;maker-HiC_scaffold_3-snap-279.19;maker-HiC_scaffold_5-snap-978.21;maker-HiC_scaffold_7-snap-1003.7;maker-HiC_scaffold_7…	ko00010
ko00020	Citrate cycle (TCA cycle)	Metabolism	Carbohydrate metabolism	6	471	53	5051	0.373098	0.999969	1.21404	maker-HiC_scaffold_10-snap-1719.25;maker-HiC_scaffold_11-snap-511.5;maker-HiC_scaffold_12-snap-141.13;maker-HiC_scaffold_2-snap-27.42;maker-HiC_scaffold_3-snap-278.2;maker-HiC_scaffold_3-snap-279.19	ko00020
ko00030	Pentose phosphate pathway	Metabolism	Carbohydrate metabolism	1	471	41	5051	0.982229	0.999969	0.261561	maker-HiC_scaffold_13-snap-503.16	ko00030
ko00040	Pentose and glucuronate interconversions	Metabolism	Carbohydrate metabolism	8	471	119	5051	0.878135	0.999969	0.720941	maker-HiC_scaffold_11-snap-1733.27;maker-HiC_scaffold_12-snap-493.30;maker-HiC_scaffold_6-snap-1024.53;maker-HiC_scaffold_7-snap-896.19;maker-HiC_scaffold_8-snap-82.17;maker-HiC_scaffold_9-snap-35.27;maker-HiC_scaffold_9-snap-36.0;snap_masked-HiC_scaffold_2-processed-471.7	ko00040
ko00052	Galactose metabolism	Metabolism	Carbohydrate metabolism	7	471	55	5051	0.249376	0.999969	1.36487	maker-HiC_scaffold_12-snap-118.1;maker-HiC_scaffold_12-snap-1883.4;maker-HiC_scaffold_14-snap-590.24;maker-HiC_scaffold_7-snap-1003.7;maker-HiC_scaffold_7-snap-98.58;maker-HiC_scaffold_9-snap-112.7;maker-HiC_scaffold_9-snap-113.23	ko00052
ko00053	Ascorbate and aldarate metabolism	Metabolism	Carbohydrate metabolism	4	471	42	5051	0.559737	0.999969	1.02133	augustus_masked-HiC_scaffold_8-processed-1251.114;maker-HiC_scaffold_5-snap-188.41;maker-HiC_scaffold_7-snap-74.33;snap_masked-HiC_scaffold_13-processed-186.25	ko00053
ko00061	Fatty acid biosynthesis	Metabolism	Lipid metabolism	2	471	40	5051	0.899005	0.999969	0.5362	maker-HiC_scaffold_3-snap-1500.18;maker-HiC_scaffold_4-snap-969.7	ko00061
ko00062	Fatty acid elongation	Metabolism	Lipid metabolism	3	471	25	5051	0.416585	0.999969	1.28688	augustus_masked-HiC_scaffold_14-processed-257.86;augustus_masked-HiC_scaffold_14-processed-269.31;maker-HiC_scaffold_13-snap-113.3	ko00062
ko00071	Fatty acid degradation	Metabolism	Lipid metabolism	4	471	43	5051	0.578897	0.999969	0.997581	augustus_masked-HiC_scaffold_3-processed-1269.17;maker-HiC_scaffold_5-snap-978.21;maker-HiC_scaffold_7-snap-74.33;snap_masked-HiC_scaffold_13-processed-186.25	ko00071
ko00073	Cutin, suberine and wax biosynthesis	Metabolism	Lipid metabolism	6	471	28	5051	0.040803	0.428431	2.298	augustus_masked-HiC_scaffold_3-processed-1269.17;augustus_masked-HiC_scaffold_6-processed-905.4;genemark-HiC_scaffold_10-processed-2143.25;genemark-HiC_scaffold_15-processed-1361.8;maker-HiC_scaffold_1-snap-1685.33;maker-HiC_scaffold_6-snap-815.18	ko00073
ko00100	Steroid biosynthesis	Metabolism	Lipid metabolism	2	471	30	5051	0.784189	0.999969	0.714933	genemark-HiC_scaffold_10-processed-2126.56;maker-HiC_scaffold_3-snap-256.23	ko00100
ko00130	Ubiquinone and other terpenoid-quinone biosynthesis	Metabolism	Metabolism of cofactors and vitamins	4	471	49	5051	0.683153	0.999969	0.875428	augustus_masked-HiC_scaffold_6-processed-718.23;maker-HiC_scaffold_11-snap-1623.23;maker-HiC_scaffold_3-snap-1182.35;maker-HiC_scaffold_9-snap-465.4	ko00130
ko00190	Oxidative phosphorylation	Metabolism	Energy metabolism	7	471	124	5051	0.951934	0.999969	0.605387	augustus_masked-HiC_scaffold_14-processed-1312.2;augustus_masked-scaffold_1439_fragment_3-processed-0.0;maker-HiC_scaffold_12-snap-1.48;maker-HiC_scaffold_3-snap-1910.47;maker-HiC_scaffold_3-snap-45.29;maker-HiC_scaffold_9-snap-355.35;snap_masked-HiC_scaffold_8-processed-866.31	ko00190
ko00195	Photosynthesis	Metabolism	Energy metabolism	2	471	54	5051	0.967465	0.999969	0.397185	augustus_masked-HiC_scaffold_14-processed-1312.2;augustus_masked-HiC_scaffold_6-processed-858.14	ko00195
ko00196	Photosynthesis - antenna proteins	Metabolism	Energy metabolism	3	471	19	5051	0.258353	0.999969	1.69326	maker-HiC_scaffold_1-snap-378.31;maker-HiC_scaffold_11-snap-1598.22;maker-HiC_scaffold_13-snap-1431.1	ko00196
ko00220	Arginine biosynthesis	Metabolism	Amino acid metabolism	2	471	29	5051	0.767896	0.999969	0.739586	maker-HiC_scaffold_1-snap-1869.30;maker-HiC_scaffold_1-snap-1871.0	ko00220
ko00230	Purine metabolism	Metabolism	Nucleotide metabolism	7	471	78	5051	0.600513	0.999969	0.962409	augustus_masked-HiC_scaffold_3-processed-1689.12;maker-HiC_scaffold_4-snap-39.4;maker-HiC_scaffold_4-snap-418.32;maker-HiC_scaffold_4-snap-48.21;maker-HiC_scaffold_5-snap-278.5;maker-HiC_scaffold_7-snap-704.0;snap_masked-HiC_scaffold_3-processed-1689.20	ko00230
ko00240	Pyrimidine metabolism	Metabolism	Nucleotide metabolism	3	471	83	5051	0.987046	0.999969	0.387614	maker-HiC_scaffold_12-snap-1287.15;maker-HiC_scaffold_13-snap-875.34;maker-HiC_scaffold_9-snap-1045.26	ko00240
ko00250	Alanine, aspartate and glutamate metabolism	Metabolism	Amino acid metabolism	1	471	44	5051	0.986785	0.999969	0.243727	maker-HiC_scaffold_9-snap-980.16	ko00250
ko00260	Glycine, serine and threonine metabolism	Metabolism	Amino acid metabolism	3	471	88	5051	0.991244	0.999969	0.365591	genemark-HiC_scaffold_14-processed-728.43;maker-HiC_scaffold_11-snap-977.0;snap_masked-HiC_scaffold_14-processed-1408.27	ko00260
ko00261	Monobactam biosynthesis	Metabolism	Biosynthesis of other secondary metabolites	2	471	14	5051	0.380417	0.999969	1.532	maker-HiC_scaffold_4-snap-48.21;maker-HiC_scaffold_5-snap-278.5	ko00261
ko00270	Cysteine and methionine metabolism	Metabolism	Amino acid metabolism	12	471	138	5051	0.645555	0.999969	0.932521	maker-HiC_scaffold_10-snap-1733.22;maker-HiC_scaffold_10-snap-1925.33;maker-HiC_scaffold_11-snap-1568.0;maker-HiC_scaffold_12-snap-344.4;maker-HiC_scaffold_12-snap-762.8;maker-HiC_scaffold_2-snap-1278.36;maker-HiC_scaffold_4-snap-1650.23;maker-HiC_scaffold_5-snap-171.16;snap_masked-HiC_scaffold_1-processed-708.7;snap_masked-HiC_scaffold_11-processed-585.10;snap_masked-HiC_scaffold_2-processed-622…	ko00270
ko00280	Valine, leucine and isoleucine degradation	Metabolism	Amino acid metabolism	5	471	42	5051	0.353715	0.999969	1.27667	maker-HiC_scaffold_1-snap-555.32;maker-HiC_scaffold_12-snap-975.1;maker-HiC_scaffold_5-snap-960.3;maker-HiC_scaffold_7-snap-74.33;snap_masked-HiC_scaffold_13-processed-186.25	ko00280
ko00290	Valine, leucine and isoleucine biosynthesis	Metabolism	Amino acid metabolism	1	471	16	5051	0.791673	0.999969	0.670249	augustus_masked-HiC_scaffold_5-processed-627.17	ko00290
ko00300	Lysine biosynthesis	Metabolism	Amino acid metabolism	1	471	18	5051	0.828829	0.999969	0.595777	maker-HiC_scaffold_3-snap-411.3	ko00300
ko00310	Lysine degradation	Metabolism	Amino acid metabolism	5	471	43	5051	0.372923	0.999969	1.24698	augustus_masked-HiC_scaffold_2-processed-723.4;augustus_masked-HiC_scaffold_7-processed-235.8;maker-HiC_scaffold_7-snap-74.33;snap_masked-HiC_scaffold_13-processed-186.25;snap_masked-HiC_scaffold_14-processed-1408.27	ko00310
ko00330	Arginine and proline metabolism	Metabolism	Amino acid metabolism	7	471	69	5051	0.466798	0.999969	1.08794	maker-HiC_scaffold_1-snap-1869.30;maker-HiC_scaffold_1-snap-1871.0;maker-HiC_scaffold_10-snap-1925.33;maker-HiC_scaffold_12-snap-1875.28;maker-HiC_scaffold_6-snap-253.12;maker-HiC_scaffold_7-snap-74.33;snap_masked-HiC_scaffold_13-processed-186.25	ko00330
ko00340	Histidine metabolism	Metabolism	Amino acid metabolism	2	471	21	5051	0.596056	0.999969	1.02133	maker-HiC_scaffold_7-snap-74.33;snap_masked-HiC_scaffold_13-processed-186.25	ko00340
ko00350	Tyrosine metabolism	Metabolism	Amino acid metabolism	1	471	45	5051	0.988028	0.999969	0.238311	maker-HiC_scaffold_5-snap-978.21	ko00350
ko00360	Phenylalanine metabolism	Metabolism	Amino acid metabolism	5	471	53	5051	0.558363	0.999969	1.0117	maker-HiC_scaffold_13-snap-1046.10;maker-HiC_scaffold_13-snap-1047.9;maker-HiC_scaffold_13-snap-1082.13;maker-HiC_scaffold_13-snap-1082.14;maker-HiC_scaffold_3-snap-1665.40	ko00360
ko00380	Tryptophan metabolism	Metabolism	Amino acid metabolism	8	471	88	5051	0.584857	0.999969	0.974908	augustus_masked-HiC_scaffold_14-processed-355.11;maker-HiC_scaffold_10-snap-1559.23;maker-HiC_scaffold_10-snap-1573.29;maker-HiC_scaffold_2-snap-1477.42;maker-HiC_scaffold_2-snap-1479.33;maker-HiC_scaffold_7-snap-74.33;snap_masked-HiC_scaffold_11-processed-585.10;snap_masked-HiC_scaffold_13-processed-186.25	ko00380
ko00410	beta-Alanine metabolism	Metabolism	Metabolism of other amino acids	4	471	43	5051	0.578897	0.999969	0.997581	maker-HiC_scaffold_1-snap-555.32;maker-HiC_scaffold_12-snap-975.1;maker-HiC_scaffold_7-snap-74.33;snap_masked-HiC_scaffold_13-processed-186.25	ko00410
ko00450	Selenocompound metabolism	Metabolism	Metabolism of other amino acids	2	471	26	5051	0.71249	0.999969	0.824922	maker-HiC_scaffold_4-snap-48.21;maker-HiC_scaffold_5-snap-278.5	ko00450
ko00460	Cyanoamino acid metabolism	Metabolism	Metabolism of other amino acids	5	471	37	5051	0.25939	0.999969	1.44919	maker-HiC_scaffold_1-snap-1490.1;maker-HiC_scaffold_11-snap-1592.10;maker-HiC_scaffold_6-snap-672.21;maker-HiC_scaffold_6-snap-826.41;maker-HiC_scaffold_9-snap-980.16	ko00460
ko00480	Glutathione metabolism	Metabolism	Metabolism of other amino acids	21	471	117	5051	0.0023412	0.0541297	1.92482	augustus_masked-HiC_scaffold_11-processed-1483.41;maker-HiC_scaffold_1-snap-1598.0;maker-HiC_scaffold_1-snap-1598.3;maker-HiC_scaffold_1-snap-1599.4;maker-HiC_scaffold_1-snap-1599.6;maker-HiC_scaffold_11-snap-1482.0;maker-HiC_scaffold_11-snap-1482.2;maker-HiC_scaffold_11-snap-1675.46;maker-HiC_scaffold_12-snap-149.0;maker-HiC_scaffold_12-snap-149.3;maker-HiC_scaffold_12-snap-149.4;maker-HiC_scaff…	ko00480
ko00500	Starch and sucrose metabolism	Metabolism	Carbohydrate metabolism	17	471	119	5051	0.0484821	0.462784	1.532	augustus_masked-HiC_scaffold_14-processed-942.20;augustus_masked-HiC_scaffold_4-processed-1252.28;maker-HiC_scaffold_1-snap-1490.1;maker-HiC_scaffold_1-snap-663.17;maker-HiC_scaffold_10-snap-1540.3;maker-HiC_scaffold_11-snap-1592.10;maker-HiC_scaffold_15-snap-51.18;maker-HiC_scaffold_3-snap-108.16;maker-HiC_scaffold_3-snap-175.44;maker-HiC_scaffold_3-snap-177.14;maker-HiC_scaffold_5-snap-489.24;m…	ko00500
ko00510	N-Glycan biosynthesis	Metabolism	Glycan biosynthesis and metabolism	2	471	39	5051	0.890794	0.999969	0.549948	maker-HiC_scaffold_10-snap-2098.4;maker-HiC_scaffold_11-snap-616.33	ko00510
ko00511	Other glycan degradation	Metabolism	Glycan biosynthesis and metabolism	1	471	16	5051	0.791673	0.999969	0.670249	maker-HiC_scaffold_1-snap-249.24	ko00511
ko00513	Various types of N-glycan biosynthesis	Metabolism	Glycan biosynthesis and metabolism	1	471	34	5051	0.96455	0.999969	0.315412	maker-HiC_scaffold_11-snap-616.33	ko00513
ko00514	Other types of O-glycan biosynthesis	Metabolism	Glycan biosynthesis and metabolism	1	471	13	5051	0.720324	0.999969	0.824922	maker-HiC_scaffold_6-snap-1146.0	ko00514
ko00520	Amino sugar and nucleotide sugar metabolism	Metabolism	Carbohydrate metabolism	18	471	143	5051	0.114713	0.708519	1.34987	augustus_masked-HiC_scaffold_1-processed-2105.16;augustus_masked-HiC_scaffold_2-processed-620.1;augustus_masked-HiC_scaffold_2-processed-625.13;maker-HiC_scaffold_1-snap-10.23;maker-HiC_scaffold_10-snap-1600.29;maker-HiC_scaffold_12-snap-682.19;maker-HiC_scaffold_14-snap-1414.15;maker-HiC_scaffold_14-snap-590.24;maker-HiC_scaffold_3-snap-108.16;maker-HiC_scaffold_5-snap-188.41;maker-HiC_scaffold_…	ko00520
ko00531	Glycosaminoglycan degradation	Metabolism	Glycan biosynthesis and metabolism	1	471	14	5051	0.746471	0.999969	0.765999	maker-HiC_scaffold_1-snap-1332.26	ko00531
ko00561	Glycerolipid metabolism	Metabolism	Lipid metabolism	6	471	73	5051	0.687694	0.999969	0.881424	maker-HiC_scaffold_14-snap-550.4;maker-HiC_scaffold_6-snap-1118.5;maker-HiC_scaffold_7-snap-74.33;maker-HiC_scaffold_9-snap-1210.9;maker-HiC_scaffold_9-snap-935.24;snap_masked-HiC_scaffold_13-processed-186.25	ko00561
ko00562	Inositol phosphate metabolism	Metabolism	Carbohydrate metabolism	2	471	64	5051	0.985996	0.999969	0.335125	maker-HiC_scaffold_8-snap-425.5;maker-HiC_scaffold_9-snap-703.2	ko00562
ko00564	Glycerophospholipid metabolism	Metabolism	Lipid metabolism	11	471	104	5051	0.376687	0.999969	1.13427	augustus_masked-HiC_scaffold_11-processed-1123.14;maker-HiC_scaffold_1-snap-1994.0;maker-HiC_scaffold_14-snap-732.64;maker-HiC_scaffold_15-snap-590.22;maker-HiC_scaffold_3-snap-159.44;maker-HiC_scaffold_3-snap-42.38;maker-HiC_scaffold_6-snap-1118.5;maker-HiC_scaffold_7-snap-1041.7;maker-HiC_scaffold_8-snap-425.5;maker-HiC_scaffold_9-snap-935.24;snap_masked-HiC_scaffold_14-processed-731.45	ko00564
ko00565	Ether lipid metabolism	Metabolism	Lipid metabolism	7	471	43	5051	0.100423	0.70296	1.74577	augustus_masked-HiC_scaffold_11-processed-1123.14;maker-HiC_scaffold_1-snap-1994.0;maker-HiC_scaffold_14-snap-732.64;maker-HiC_scaffold_15-snap-590.22;maker-HiC_scaffold_3-snap-42.38;maker-HiC_scaffold_8-snap-425.5;snap_masked-HiC_scaffold_14-processed-731.45	ko00565
ko00590	Arachidonic acid metabolism	Metabolism	Lipid metabolism	1	471	14	5051	0.746471	0.999969	0.765999	maker-HiC_scaffold_5-snap-718.4	ko00590
ko00591	Linoleic acid metabolism	Metabolism	Lipid metabolism	1	471	20	5051	0.85937	0.999969	0.5362	maker-HiC_scaffold_6-snap-1113.55	ko00591
ko00592	alpha-Linolenic acid metabolism	Metabolism	Lipid metabolism	8	471	51	5051	0.0976113	0.70296	1.68219	augustus_masked-HiC_scaffold_5-processed-1502.28;maker-HiC_scaffold_10-snap-1914.2;maker-HiC_scaffold_10-snap-2058.31;maker-HiC_scaffold_5-snap-978.21;maker-HiC_scaffold_6-snap-1113.55;maker-HiC_scaffold_8-snap-314.6;snap_masked-HiC_scaffold_5-processed-1501.23;snap_masked-HiC_scaffold_8-processed-315.33	ko00592
ko00600	Sphingolipid metabolism	Metabolism	Lipid metabolism	2	471	25	5051	0.691702	0.999969	0.857919	maker-HiC_scaffold_4-snap-1318.7;maker-HiC_scaffold_7-snap-1074.22	ko00600
ko00603	Glycosphingolipid biosynthesis - globo and isoglobo series	Metabolism	Glycan biosynthesis and metabolism	1	471	9	5051	0.58593	0.999969	1.19155	snap_masked-HiC_scaffold_4-processed-1324.18	ko00603
ko00620	Pyruvate metabolism	Metabolism	Carbohydrate metabolism	10	471	86	5051	0.278372	0.999969	1.24698	augustus_masked-HiC_scaffold_5-processed-627.17;maker-HiC_scaffold_10-snap-1719.25;maker-HiC_scaffold_12-snap-141.13;maker-HiC_scaffold_2-snap-133.3;maker-HiC_scaffold_2-snap-835.8;maker-HiC_scaffold_3-snap-278.2;maker-HiC_scaffold_3-snap-279.19;maker-HiC_scaffold_6-snap-677.8;maker-HiC_scaffold_7-snap-74.33;snap_masked-HiC_scaffold_13-processed-186.25	ko00620
ko00640	Propanoate metabolism	Metabolism	Carbohydrate metabolism	3	471	29	5051	0.516305	0.999969	1.10938	maker-HiC_scaffold_1-snap-555.32;maker-HiC_scaffold_12-snap-975.1;maker-HiC_scaffold_5-snap-960.3	ko00640
ko00710	Carbon fixation in photosynthetic organisms	Metabolism	Energy metabolism	8	471	78	5051	0.444089	0.999969	1.0999	genemark-HiC_scaffold_10-processed-2112.20;maker-HiC_scaffold_10-snap-1719.25;maker-HiC_scaffold_13-snap-503.16;maker-HiC_scaffold_14-snap-1405.27;maker-HiC_scaffold_2-snap-133.3;maker-HiC_scaffold_3-snap-278.2;maker-HiC_scaffold_3-snap-279.19;maker-HiC_scaffold_3-snap-9.22	ko00710
ko00730	Thiamine metabolism	Metabolism	Metabolism of cofactors and vitamins	2	471	36	5051	0.862311	0.999969	0.595777	augustus_masked-HiC_scaffold_3-processed-1689.12;snap_masked-HiC_scaffold_3-processed-1689.20	ko00730
ko00740	Riboflavin metabolism	Metabolism	Metabolism of cofactors and vitamins	1	471	8	5051	0.543273	0.999969	1.3405	maker-HiC_scaffold_11-snap-1143.1	ko00740
ko00750	Vitamin B6 metabolism	Metabolism	Metabolism of cofactors and vitamins	3	471	16	5051	0.182258	0.999969	2.01075	maker-HiC_scaffold_2-snap-294.2;maker-HiC_scaffold_8-snap-412.6;maker-HiC_scaffold_8-snap-580.41	ko00750
ko00760	Nicotinate and nicotinamide metabolism	Metabolism	Metabolism of cofactors and vitamins	1	471	17	5051	0.811161	0.999969	0.630823	maker-HiC_scaffold_13-snap-875.34	ko00760
ko00770	Pantothenate and CoA biosynthesis	Metabolism	Metabolism of cofactors and vitamins	2	471	25	5051	0.691702	0.999969	0.857919	maker-HiC_scaffold_10-snap-130.24;maker-HiC_scaffold_10-snap-138.0	ko00770
ko00780	Biotin metabolism	Metabolism	Metabolism of cofactors and vitamins	2	471	17	5051	0.479864	0.999969	1.26165	maker-HiC_scaffold_3-snap-1500.18;maker-HiC_scaffold_4-snap-969.7	ko00780
ko00790	Folate biosynthesis	Metabolism	Metabolism of cofactors and vitamins	1	471	20	5051	0.85937	0.999969	0.5362	maker-HiC_scaffold_5-snap-718.4	ko00790
ko00860	Porphyrin and chlorophyll metabolism	Metabolism	Metabolism of cofactors and vitamins	3	471	53	5051	0.883917	0.999969	0.607018	augustus_masked-HiC_scaffold_5-processed-108.2;maker-HiC_scaffold_6-snap-204.10;maker-HiC_scaffold_9-snap-43.47	ko00860
ko00900	Terpenoid backbone biosynthesis	Metabolism	Metabolism of terpenoids and polyketides	4	471	69	5051	0.896797	0.999969	0.621681	maker-HiC_scaffold_10-snap-1499.40;maker-HiC_scaffold_10-snap-1506.31;maker-HiC_scaffold_2-snap-1114.15;maker-HiC_scaffold_2-snap-1215.4	ko00900
ko00902	Monoterpenoid biosynthesis	Metabolism	Metabolism of terpenoids and polyketides	3	471	35	5051	0.646715	0.999969	0.919199	maker-HiC_scaffold_1-snap-1246.20;maker-HiC_scaffold_14-snap-118.33;maker-HiC_scaffold_2-snap-1112.43	ko00902
ko00903	Limonene and pinene degradation	Metabolism	Metabolism of terpenoids and polyketides	2	471	10	5051	0.237805	0.999969	2.1448	maker-HiC_scaffold_7-snap-74.33;snap_masked-HiC_scaffold_13-processed-186.25	ko00903
ko00904	Diterpenoid biosynthesis	Metabolism	Metabolism of terpenoids and polyketides	5	471	34	5051	0.206072	0.999969	1.57706	maker-HiC_scaffold_2-snap-1488.0;maker-HiC_scaffold_3-snap-1106.5;maker-HiC_scaffold_4-snap-438.19;maker-HiC_scaffold_5-snap-20.24;snap_masked-HiC_scaffold_7-processed-641.2	ko00904
ko00905	Brassinosteroid biosynthesis	Metabolism	Metabolism of terpenoids and polyketides	6	471	25	5051	0.024311	0.364666	2.57376	maker-HiC_scaffold_10-snap-1660.27;maker-HiC_scaffold_15-snap-904.13;maker-HiC_scaffold_15-snap-925.54;maker-HiC_scaffold_9-snap-63.39;maker-HiC_scaffold_9-snap-64.1;snap_masked-HiC_scaffold_1-processed-1271.17	ko00905
ko00906	Carotenoid biosynthesis	Metabolism	Metabolism of terpenoids and polyketides	5	471	47	5051	0.44931	0.999969	1.14085	maker-HiC_scaffold_3-snap-1055.49;maker-HiC_scaffold_3-snap-1829.0;maker-HiC_scaffold_3-snap-1857.33;maker-HiC_scaffold_3-snap-1860.0;snap_masked-HiC_scaffold_2-processed-1485.6	ko00906
ko00908	Zeatin biosynthesis	Metabolism	Metabolism of terpenoids and polyketides	4	471	44	5051	0.597574	0.999969	0.974908	maker-HiC_scaffold_1-snap-1285.0;maker-HiC_scaffold_6-snap-173.38;maker-HiC_scaffold_6-snap-176.15;snap_masked-HiC_scaffold_6-processed-180.22	ko00908
ko00909	Sesquiterpenoid and triterpenoid biosynthesis	Metabolism	Metabolism of terpenoids and polyketides	8	471	32	5051	0.00757802	0.132615	2.681	maker-HiC_scaffold_11-snap-1631.45;maker-HiC_scaffold_11-snap-1638.7;maker-HiC_scaffold_11-snap-1639.31;maker-HiC_scaffold_3-snap-256.23;maker-HiC_scaffold_4-snap-1464.27;maker-HiC_scaffold_4-snap-1466.3;maker-HiC_scaffold_4-snap-1467.40;maker-HiC_scaffold_4-snap-1474.24	ko00909
ko00910	Nitrogen metabolism	Metabolism	Energy metabolism	1	471	25	5051	0.913992	0.999969	0.42896	maker-HiC_scaffold_7-snap-43.53	ko00910
ko00920	Sulfur metabolism	Metabolism	Energy metabolism	4	471	42	5051	0.559737	0.999969	1.02133	maker-HiC_scaffold_12-snap-762.8;maker-HiC_scaffold_4-snap-48.21;maker-HiC_scaffold_5-snap-278.5;snap_masked-HiC_scaffold_4-processed-1686.24	ko00920
ko00940	Phenylpropanoid biosynthesis	Metabolism	Biosynthesis of other secondary metabolites	67	471	226	5051	4.03265e-19	4.23429e-17	3.17924	augustus_masked-HiC_scaffold_10-processed-1874.40;augustus_masked-HiC_scaffold_11-processed-1407.37;augustus_masked-HiC_scaffold_11-processed-1408.28;augustus_masked-HiC_scaffold_15-processed-126.18;augustus_masked-HiC_scaffold_15-processed-285.37;augustus_masked-HiC_scaffold_15-processed-285.39;augustus_masked-HiC_scaffold_3-processed-1056.22;augustus_masked-HiC_scaffold_5-processed-1200.2;augus…	ko00940
ko00941	Flavonoid biosynthesis	Metabolism	Biosynthesis of other secondary metabolites	27	471	84	5051	3.53025e-09	1.61223e-07	3.447	augustus_masked-HiC_scaffold_11-processed-1407.37;augustus_masked-HiC_scaffold_11-processed-1408.28;augustus_masked-HiC_scaffold_13-processed-1747.17;augustus_masked-HiC_scaffold_15-processed-126.18;augustus_masked-HiC_scaffold_15-processed-285.37;augustus_masked-HiC_scaffold_15-processed-285.39;augustus_masked-HiC_scaffold_5-processed-629.0;augustus_masked-HiC_scaffold_5-processed-630.29;augustu…	ko00941
ko00942	Anthocyanin biosynthesis	Metabolism	Biosynthesis of other secondary metabolites	1	471	7	5051	0.496232	0.999969	1.532	maker-HiC_scaffold_7-snap-1834.21	ko00942
ko00945	Stilbenoid, diarylheptanoid and gingerol biosynthesis	Metabolism	Biosynthesis of other secondary metabolites	23	471	64	5051	4.60637e-09	1.61223e-07	3.85393	augustus_masked-HiC_scaffold_11-processed-1407.37;augustus_masked-HiC_scaffold_11-processed-1408.28;augustus_masked-HiC_scaffold_15-processed-126.18;augustus_masked-HiC_scaffold_15-processed-285.37;augustus_masked-HiC_scaffold_15-processed-285.39;augustus_masked-HiC_scaffold_5-processed-629.0;augustus_masked-HiC_scaffold_5-processed-630.29;augustus_masked-HiC_scaffold_6-processed-801.5;genemark-H…	ko00945
ko00970	Aminoacyl-tRNA biosynthesis	Genetic Information Processing	Translation	5	471	53	5051	0.558363	0.999969	1.0117	maker-HiC_scaffold_1-snap-2137.6;maker-HiC_scaffold_10-snap-762.0;maker-HiC_scaffold_13-snap-815.10;maker-HiC_scaffold_5-snap-99.39;maker-HiC_scaffold_8-snap-325.19	ko00970
ko00998	Biosynthesis of various secondary metabolites - part 2	Metabolism	Biosynthesis of other secondary metabolites	2	471	5	5051	0.0717564	0.579571	4.2896	maker-HiC_scaffold_15-snap-355.0;maker-HiC_scaffold_15-snap-358.35	ko00998
ko01040	Biosynthesis of unsaturated fatty acids	Metabolism	Lipid metabolism	1	471	23	5051	0.895291	0.999969	0.466261	maker-HiC_scaffold_13-snap-113.3	ko01040
ko02010	ABC transporters	Environmental Information Processing	Membrane transport	6	471	51	5051	0.33866	0.999969	1.26165	augustus_masked-HiC_scaffold_3-processed-1649.13;maker-HiC_scaffold_10-snap-925.29;maker-HiC_scaffold_11-snap-130.5;maker-HiC_scaffold_4-snap-996.2;maker-HiC_scaffold_6-snap-1071.18;maker-HiC_scaffold_6-snap-858.3	ko02010
ko03008	Ribosome biogenesis in eukaryotes	Genetic Information Processing	Translation	2	471	68	5051	0.990065	0.999969	0.315412	maker-HiC_scaffold_10-snap-1102.3;maker-HiC_scaffold_13-snap-469.1	ko03008
ko03010	Ribosome	Genetic Information Processing	Translation	13	471	257	5051	0.996678	0.999969	0.542459	genemark-HiC_scaffold_15-processed-1318.67;maker-HiC_scaffold_1-snap-1690.1;maker-HiC_scaffold_1-snap-2108.48;maker-HiC_scaffold_1-snap-23.40;maker-HiC_scaffold_10-snap-126.3;maker-HiC_scaffold_15-snap-502.26;maker-HiC_scaffold_5-snap-147.46;maker-HiC_scaffold_5-snap-81.24;maker-HiC_scaffold_6-snap-1313.11;maker-HiC_scaffold_9-snap-840.18;maker-scaffold_1200_fragment_4-snap-0.2;snap_masked-HiC_sc…	ko03010
ko03013	RNA transport	Genetic Information Processing	Translation	9	471	192	5051	0.995079	0.999969	0.502687	maker-HiC_scaffold_1-snap-1232.27;maker-HiC_scaffold_1-snap-1233.38;maker-HiC_scaffold_1-snap-670.13;maker-HiC_scaffold_1-snap-670.14;maker-HiC_scaffold_10-snap-1102.3;maker-HiC_scaffold_10-snap-232.5;maker-HiC_scaffold_13-snap-1492.6;maker-HiC_scaffold_4-snap-408.18;maker-HiC_scaffold_5-snap-592.6	ko03013
ko03015	mRNA surveillance pathway	Genetic Information Processing	Translation	1	471	105	5051	0.999969	0.999969	0.102133	maker-HiC_scaffold_10-snap-2022.10	ko03015
ko03018	RNA degradation	Genetic Information Processing	Folding, sorting and degradation	6	471	100	5051	0.915548	0.999969	0.643439	augustus_masked-HiC_scaffold_6-processed-830.0;maker-HiC_scaffold_11-snap-1574.4;maker-HiC_scaffold_11-snap-1585.28;maker-HiC_scaffold_13-snap-951.37;maker-HiC_scaffold_15-snap-1478.30;snap_masked-HiC_scaffold_8-processed-779.3	ko03018
ko03020	RNA polymerase	Genetic Information Processing	Transcription	3	471	29	5051	0.516305	0.999969	1.10938	maker-HiC_scaffold_10-snap-620.0;maker-HiC_scaffold_5-snap-1810.1;maker-HiC_scaffold_8-snap-445.24	ko03020
ko03030	DNA replication	Genetic Information Processing	Replication and repair	6	471	32	5051	0.0717532	0.579571	2.01075	genemark-HiC_scaffold_11-processed-804.54;maker-HiC_scaffold_1-snap-1963.25;maker-HiC_scaffold_10-snap-1753.1;maker-HiC_scaffold_15-snap-1389.26;maker-HiC_scaffold_3-snap-933.83;snap_masked-HiC_scaffold_4-processed-48.2	ko03030
ko03040	Spliceosome	Genetic Information Processing	Transcription	6	471	208	5051	0.999949	0.999969	0.309346	genemark-HiC_scaffold_6-processed-969.11;maker-HiC_scaffold_1-snap-1232.27;maker-HiC_scaffold_1-snap-1233.38;maker-HiC_scaffold_13-snap-1820.6;maker-HiC_scaffold_3-snap-1509.19;maker-HiC_scaffold_7-snap-1374.8	ko03040
ko03050	Proteasome	Genetic Information Processing	Folding, sorting and degradation	2	471	76	5051	0.995043	0.999969	0.28221	augustus_masked-HiC_scaffold_5-processed-1368.19;maker-HiC_scaffold_13-snap-657.22	ko03050
ko03060	Protein export	Genetic Information Processing	Folding, sorting and degradation	3	471	54	5051	0.891493	0.999969	0.595777	maker-HiC_scaffold_1-snap-829.28;maker-HiC_scaffold_3-snap-1408.28;maker-HiC_scaffold_3-snap-1773.38	ko03060
ko03410	Base excision repair	Genetic Information Processing	Replication and repair	2	471	24	5051	0.669693	0.999969	0.893666	maker-HiC_scaffold_1-snap-1963.25;maker-HiC_scaffold_12-snap-219.31	ko03410
ko03420	Nucleotide excision repair	Genetic Information Processing	Replication and repair	2	471	39	5051	0.890794	0.999969	0.549948	maker-HiC_scaffold_1-snap-1963.25;snap_masked-HiC_scaffold_2-processed-1107.14	ko03420
ko03430	Mismatch repair	Genetic Information Processing	Replication and repair	1	471	30	5051	0.947425	0.999969	0.357466	maker-HiC_scaffold_1-snap-1963.25	ko03430
ko03440	Homologous recombination	Genetic Information Processing	Replication and repair	1	471	44	5051	0.986785	0.999969	0.243727	maker-HiC_scaffold_6-snap-865.8	ko03440
ko04016	MAPK signaling pathway - plant	Environmental Information Processing	Signal transduction	25	471	183	5051	0.0319197	0.418946	1.46503	augustus_masked-HiC_scaffold_10-processed-1221.47;augustus_masked-HiC_scaffold_11-processed-410.50;augustus_masked-HiC_scaffold_13-processed-1462.3;augustus_masked-HiC_scaffold_2-processed-26.2;augustus_masked-HiC_scaffold_3-processed-1874.6;maker-HiC_scaffold_1-snap-10.23;maker-HiC_scaffold_1-snap-499.1;maker-HiC_scaffold_10-snap-1600.29;maker-HiC_scaffold_12-snap-508.10;maker-HiC_scaffold_12-sn…	ko04016
ko04070	Phosphatidylinositol signaling system	Environmental Information Processing	Signal transduction	3	471	55	5051	0.898623	0.999969	0.584945	augustus_masked-HiC_scaffold_2-processed-26.2;maker-HiC_scaffold_9-snap-935.24;snap_masked-HiC_scaffold_7-processed-1018.20	ko04070
ko04075	Plant hormone signal transduction	Environmental Information Processing	Signal transduction	38	471	305	5051	0.0366628	0.427733	1.3361	augustus_masked-HiC_scaffold_1-processed-87.40;augustus_masked-HiC_scaffold_10-processed-1221.47;augustus_masked-HiC_scaffold_11-processed-410.50;augustus_masked-HiC_scaffold_12-processed-2018.11;augustus_masked-HiC_scaffold_13-processed-1462.3;augustus_masked-HiC_scaffold_13-processed-26.27;augustus_masked-HiC_scaffold_15-processed-170.12;augustus_masked-HiC_scaffold_3-processed-1874.6;augustus_…	ko04075
ko04120	Ubiquitin mediated proteolysis	Genetic Information Processing	Folding, sorting and degradation	4	471	95	5051	0.981714	0.999969	0.451536	maker-HiC_scaffold_11-snap-7.32;maker-HiC_scaffold_3-snap-562.87;maker-HiC_scaffold_6-snap-292.38;maker-HiC_scaffold_6-snap-562.32	ko04120
ko04130	SNARE interactions in vesicular transport	Genetic Information Processing	Folding, sorting and degradation	1	471	31	5051	0.952357	0.999969	0.345935	augustus_masked-HiC_scaffold_6-processed-716.12	ko04130
ko04141	Protein processing in endoplasmic reticulum	Genetic Information Processing	Folding, sorting and degradation	8	471	227	5051	0.999832	0.999969	0.377938	augustus_masked-HiC_scaffold_10-processed-370.14;maker-HiC_scaffold_1-snap-829.28;maker-HiC_scaffold_10-snap-370.5;maker-HiC_scaffold_11-snap-616.33;maker-HiC_scaffold_13-snap-97.4;maker-HiC_scaffold_5-snap-890.30;maker-HiC_scaffold_7-snap-1192.87;snap_masked-HiC_scaffold_11-processed-31.38	ko04141
ko04144	Endocytosis	Cellular Processes	Transport and catabolism	10	471	162	5051	0.945253	0.999969	0.661975	augustus_masked-HiC_scaffold_11-processed-1123.14;maker-HiC_scaffold_10-snap-2026.4;maker-HiC_scaffold_13-snap-365.22;maker-HiC_scaffold_14-snap-1159.34;maker-HiC_scaffold_14-snap-1164.32;maker-HiC_scaffold_14-snap-732.64;maker-HiC_scaffold_15-snap-590.22;maker-HiC_scaffold_3-snap-42.38;maker-HiC_scaffold_4-snap-1352.29;snap_masked-HiC_scaffold_14-processed-731.45	ko04144
ko04145	Phagosome	Cellular Processes	Transport and catabolism	10	471	102	5051	0.483466	0.999969	1.05137	augustus_masked-HiC_scaffold_1-processed-86.8;maker-HiC_scaffold_10-snap-1725.2;maker-HiC_scaffold_13-snap-1582.18;maker-HiC_scaffold_13-snap-1590.24;maker-HiC_scaffold_15-snap-107.28;maker-HiC_scaffold_3-snap-1506.0;maker-HiC_scaffold_3-snap-1910.47;maker-HiC_scaffold_3-snap-269.3;maker-HiC_scaffold_3-snap-45.29;snap_masked-HiC_scaffold_4-processed-195.3	ko04145
ko04146	Peroxisome	Cellular Processes	Transport and catabolism	2	471	75	5051	0.994589	0.999969	0.285973	maker-HiC_scaffold_6-snap-815.18;snap_masked-HiC_scaffold_14-processed-1408.27	ko04146
ko04626	Plant-pathogen interaction	Organismal Systems	Environmental adaptation	43	471	301	5051	0.0025776	0.0541297	1.532	augustus_masked-HiC_scaffold_1-processed-553.15;augustus_masked-HiC_scaffold_10-processed-1865.36;augustus_masked-HiC_scaffold_13-processed-1677.2;augustus_masked-HiC_scaffold_14-processed-257.86;augustus_masked-HiC_scaffold_14-processed-269.31;augustus_masked-HiC_scaffold_14-processed-987.31;augustus_masked-HiC_scaffold_2-processed-1745.35;augustus_masked-HiC_scaffold_2-processed-1761.3;augustus…	ko04626
ko04712	Circadian rhythm - plant	Organismal Systems	Environmental adaptation	4	471	58	5051	0.803097	0.999969	0.739586	maker-HiC_scaffold_10-snap-11.27;maker-HiC_scaffold_12-snap-1849.1;maker-HiC_scaffold_12-snap-827.5;maker-HiC_scaffold_15-snap-1157.18	ko04712
HD1-3d-vs-WH1-3d
id	Term	Classification_level1	Classification_level2	ListHits	ListTotal	PopHits	PopTotal	p-value	q-value	Enrichment_score	geneID	hyperlink_only_excel
ko00010	Glycolysis / Gluconeogenesis	Metabolism	Carbohydrate metabolism	8	393	115	5051	0.681973	0.999999	0.894081	maker-HiC_scaffold_10-snap-1719.25;maker-HiC_scaffold_11-snap-415.26;maker-HiC_scaffold_12-snap-141.13;maker-HiC_scaffold_13-snap-95.30;maker-HiC_scaffold_5-snap-26.35;maker-HiC_scaffold_5-snap-978.21;snap_masked-HiC_scaffold_1-processed-96.2;snap_masked-HiC_scaffold_13-processed-1328.40	ko00010
ko00020	Citrate cycle (TCA cycle)	Metabolism	Carbohydrate metabolism	6	393	53	5051	0.227746	0.999999	1.45499	maker-HiC_scaffold_1-snap-732.5;maker-HiC_scaffold_10-snap-1719.25;maker-HiC_scaffold_11-snap-511.5;maker-HiC_scaffold_12-snap-141.13;maker-HiC_scaffold_2-snap-27.42;maker-HiC_scaffold_5-snap-26.35	ko00020
ko00030	Pentose phosphate pathway	Metabolism	Carbohydrate metabolism	2	393	41	5051	0.840084	0.999999	0.626947	snap_masked-HiC_scaffold_1-processed-96.2;snap_masked-HiC_scaffold_13-processed-1328.40	ko00030
ko00040	Pentose and glucuronate interconversions	Metabolism	Carbohydrate metabolism	3	393	119	5051	0.996313	0.999999	0.324011	maker-HiC_scaffold_11-snap-215.6;maker-HiC_scaffold_7-snap-96.22;maker-HiC_scaffold_8-snap-82.17	ko00040
ko00051	Fructose and mannose metabolism	Metabolism	Carbohydrate metabolism	3	393	43	5051	0.661524	0.999999	0.89668	maker-HiC_scaffold_11-snap-215.6;snap_masked-HiC_scaffold_1-processed-96.2;snap_masked-HiC_scaffold_13-processed-1328.40	ko00051
ko00052	Galactose metabolism	Metabolism	Carbohydrate metabolism	5	393	55	5051	0.427924	0.999999	1.1684	genemark-HiC_scaffold_10-processed-2085.31;maker-HiC_scaffold_1-snap-743.10;maker-HiC_scaffold_1-snap-743.9;maker-HiC_scaffold_11-snap-1803.33;maker-HiC_scaffold_13-snap-1769.16	ko00052
ko00053	Ascorbate and aldarate metabolism	Metabolism	Carbohydrate metabolism	2	393	42	5051	0.849809	0.999999	0.61202	maker-HiC_scaffold_11-snap-743.23;maker-HiC_scaffold_2-snap-1786.26	ko00053
ko00062	Fatty acid elongation	Metabolism	Lipid metabolism	1	393	25	5051	0.868668	0.999999	0.514097	maker-HiC_scaffold_13-snap-113.3	ko00062
ko00071	Fatty acid degradation	Metabolism	Lipid metabolism	1	393	43	5051	0.969747	0.999999	0.298893	maker-HiC_scaffold_5-snap-978.21	ko00071
ko00073	Cutin, suberine and wax biosynthesis	Metabolism	Lipid metabolism	2	393	28	5051	0.652712	0.999999	0.91803	genemark-HiC_scaffold_10-processed-2143.25;genemark-HiC_scaffold_15-processed-1361.8	ko00073
ko00100	Steroid biosynthesis	Metabolism	Lipid metabolism	2	393	30	5051	0.690005	0.999999	0.856828	maker-HiC_scaffold_15-snap-1381.48;maker-HiC_scaffold_3-snap-256.23	ko00100
ko00130	Ubiquinone and other terpenoid-quinone biosynthesis	Metabolism	Metabolism of cofactors and vitamins	2	393	49	5051	0.904106	0.999999	0.524588	maker-HiC_scaffold_11-snap-4.23;maker-HiC_scaffold_3-snap-1182.35	ko00130
ko00190	Oxidative phosphorylation	Metabolism	Energy metabolism	10	393	124	5051	0.501664	0.999999	1.03649	augustus_masked-HiC_scaffold_14-processed-1312.2;augustus_masked-HiC_scaffold_14-processed-1335.24;augustus_masked-HiC_scaffold_4-processed-1595.20;augustus_masked-HiC_scaffold_4-processed-651.11;augustus_masked-HiC_scaffold_5-processed-1119.21;maker-HiC_scaffold_3-snap-1910.47;maker-HiC_scaffold_9-snap-355.35;snap_masked-HiC_scaffold_4-processed-1573.15;snap_masked-HiC_scaffold_5-processed-1122.…	ko00190
ko00195	Photosynthesis	Metabolism	Energy metabolism	31	393	54	5051	2.7881e-21	2.73233e-19	7.37824	augustus_masked-HiC_scaffold_1-processed-475.31;augustus_masked-HiC_scaffold_1-processed-499.11;augustus_masked-HiC_scaffold_12-processed-35.1;augustus_masked-HiC_scaffold_13-processed-111.9;augustus_masked-HiC_scaffold_14-processed-1312.2;augustus_masked-HiC_scaffold_14-processed-1335.24;augustus_masked-HiC_scaffold_2-processed-1070.3;augustus_masked-HiC_scaffold_2-processed-1888.17;augustus_mas…	ko00195
ko00196	Photosynthesis - antenna proteins	Metabolism	Energy metabolism	16	393	19	5051	1.05512e-15	5.17011e-14	10.8231	augustus_masked-HiC_scaffold_4-processed-267.30;augustus_masked-HiC_scaffold_4-processed-267.35;genemark-HiC_scaffold_10-processed-231.24;maker-HiC_scaffold_1-snap-378.31;maker-HiC_scaffold_1-snap-417.33;maker-HiC_scaffold_11-snap-1598.22;maker-HiC_scaffold_11-snap-1602.4;maker-HiC_scaffold_11-snap-1602.8;maker-HiC_scaffold_13-snap-1431.1;maker-HiC_scaffold_2-snap-1502.6;maker-HiC_scaffold_2-snap…	ko00196
ko00220	Arginine biosynthesis	Metabolism	Amino acid metabolism	2	393	29	5051	0.671787	0.999999	0.886374	maker-HiC_scaffold_13-snap-144.27;maker-HiC_scaffold_2-snap-142.27	ko00220
ko00230	Purine metabolism	Metabolism	Nucleotide metabolism	4	393	78	5051	0.867362	0.999999	0.659098	maker-HiC_scaffold_1-snap-1717.3;maker-HiC_scaffold_4-snap-48.21;maker-HiC_scaffold_5-snap-278.5;snap_masked-HiC_scaffold_1-processed-2012.15	ko00230
ko00240	Pyrimidine metabolism	Metabolism	Nucleotide metabolism	4	393	83	5051	0.896787	0.999999	0.619394	maker-HiC_scaffold_1-snap-1717.3;maker-HiC_scaffold_12-snap-1287.15;maker-HiC_scaffold_13-snap-875.34;maker-HiC_scaffold_8-snap-326.21	ko00240
ko00250	Alanine, aspartate and glutamate metabolism	Metabolism	Amino acid metabolism	3	393	44	5051	0.676941	0.999999	0.876301	maker-HiC_scaffold_13-snap-144.27;maker-HiC_scaffold_2-snap-142.27;maker-HiC_scaffold_9-snap-980.16	ko00250
ko00260	Glycine, serine and threonine metabolism	Metabolism	Amino acid metabolism	15	393	88	5051	0.00289079	0.0465612	2.19075	augustus_masked-HiC_scaffold_11-processed-929.43;augustus_masked-HiC_scaffold_14-processed-742.18;genemark-HiC_scaffold_14-processed-761.73;maker-HiC_scaffold_13-snap-144.27;maker-HiC_scaffold_14-snap-1148.30;maker-HiC_scaffold_14-snap-958.49;maker-HiC_scaffold_15-snap-247.14;maker-HiC_scaffold_15-snap-266.4;maker-HiC_scaffold_15-snap-436.23;maker-HiC_scaffold_15-snap-437.24;maker-HiC_scaffold_4-…	ko00260
ko00261	Monobactam biosynthesis	Metabolism	Biosynthesis of other secondary metabolites	2	393	14	5051	0.298221	0.999999	1.83606	maker-HiC_scaffold_4-snap-48.21;maker-HiC_scaffold_5-snap-278.5	ko00261
ko00270	Cysteine and methionine metabolism	Metabolism	Amino acid metabolism	8	393	138	5051	0.853212	0.999999	0.745068	augustus_masked-HiC_scaffold_7-processed-168.49;maker-HiC_scaffold_10-snap-1728.1;maker-HiC_scaffold_11-snap-1568.0;maker-HiC_scaffold_4-snap-688.6;snap_masked-HiC_scaffold_1-processed-2036.9;snap_masked-HiC_scaffold_1-processed-708.7;snap_masked-HiC_scaffold_2-processed-1841.23;snap_masked-HiC_scaffold_2-processed-622.29	ko00270
ko00280	Valine, leucine and isoleucine degradation	Metabolism	Amino acid metabolism	3	393	42	5051	0.645582	0.999999	0.91803	maker-HiC_scaffold_10-snap-1728.1;maker-HiC_scaffold_5-snap-26.35;maker-HiC_scaffold_5-snap-960.3	ko00280
ko00290	Valine, leucine and isoleucine biosynthesis	Metabolism	Amino acid metabolism	1	393	16	5051	0.726925	0.999999	0.803276	maker-HiC_scaffold_10-snap-1728.1	ko00290
ko00300	Lysine biosynthesis	Metabolism	Amino acid metabolism	1	393	18	5051	0.767894	0.999999	0.714023	maker-HiC_scaffold_3-snap-411.3	ko00300
ko00310	Lysine degradation	Metabolism	Amino acid metabolism	1	393	43	5051	0.969747	0.999999	0.298893	maker-HiC_scaffold_5-snap-26.35	ko00310
ko00330	Arginine and proline metabolism	Metabolism	Amino acid metabolism	4	393	69	5051	0.796331	0.999999	0.745068	augustus_masked-HiC_scaffold_1-processed-93.24;genemark-HiC_scaffold_12-processed-1571.38;maker-HiC_scaffold_10-snap-1544.8;maker-HiC_scaffold_12-snap-717.3	ko00330
ko00340	Histidine metabolism	Metabolism	Amino acid metabolism	1	393	21	5051	0.81814	0.999999	0.61202	maker-HiC_scaffold_3-snap-518.58	ko00340
ko00350	Tyrosine metabolism	Metabolism	Amino acid metabolism	6	393	45	5051	0.133418	0.769116	1.71366	genemark-HiC_scaffold_1-processed-1884.15;genemark-HiC_scaffold_14-processed-761.73;maker-HiC_scaffold_4-snap-1328.21;maker-HiC_scaffold_4-snap-1330.9;maker-HiC_scaffold_5-snap-978.21;maker-HiC_scaffold_7-snap-933.20	ko00350
ko00360	Phenylalanine metabolism	Metabolism	Amino acid metabolism	5	393	53	5051	0.396264	0.999999	1.21249	genemark-HiC_scaffold_14-processed-761.73;maker-HiC_scaffold_11-snap-605.48;maker-HiC_scaffold_12-snap-717.3;maker-HiC_scaffold_7-snap-933.20;snap_masked-HiC_scaffold_10-processed-216.61	ko00360
ko00380	Tryptophan metabolism	Metabolism	Amino acid metabolism	5	393	88	5051	0.826079	0.999999	0.730251	augustus_masked-HiC_scaffold_12-processed-132.31;maker-HiC_scaffold_12-snap-717.3;maker-HiC_scaffold_2-snap-1479.33;maker-HiC_scaffold_5-snap-26.35;maker-HiC_scaffold_9-snap-669.23	ko00380
ko00400	Phenylalanine, tyrosine and tryptophan biosynthesis	Metabolism	Amino acid metabolism	2	393	46	5051	0.883552	0.999999	0.558801	maker-HiC_scaffold_10-snap-226.2;maker-HiC_scaffold_4-snap-1591.4	ko00400
ko00410	beta-Alanine metabolism	Metabolism	Metabolism of other amino acids	4	393	43	5051	0.433023	0.999999	1.19557	genemark-HiC_scaffold_12-processed-1571.38;genemark-HiC_scaffold_14-processed-761.73;maker-HiC_scaffold_10-snap-1544.8;maker-HiC_scaffold_7-snap-933.20	ko00410
ko00450	Selenocompound metabolism	Metabolism	Metabolism of other amino acids	3	393	26	5051	0.32961	0.999999	1.48297	augustus_masked-HiC_scaffold_7-processed-168.49;maker-HiC_scaffold_4-snap-48.21;maker-HiC_scaffold_5-snap-278.5	ko00450
ko00460	Cyanoamino acid metabolism	Metabolism	Metabolism of other amino acids	5	393	37	5051	0.156563	0.8524	1.73681	maker-HiC_scaffold_3-snap-1271.0;maker-HiC_scaffold_6-snap-672.21;maker-HiC_scaffold_6-snap-827.3;maker-HiC_scaffold_9-snap-980.16;snap_masked-HiC_scaffold_1-processed-2036.9	ko00460
ko00480	Glutathione metabolism	Metabolism	Metabolism of other amino acids	9	393	117	5051	0.565368	0.999999	0.988647	maker-HiC_scaffold_1-snap-1598.0;maker-HiC_scaffold_1-snap-1598.1;maker-HiC_scaffold_11-snap-1482.2;maker-HiC_scaffold_11-snap-743.23;maker-HiC_scaffold_12-snap-149.4;maker-HiC_scaffold_12-snap-701.1;maker-HiC_scaffold_13-snap-950.3;maker-HiC_scaffold_2-snap-1492.34;snap_masked-HiC_scaffold_2-processed-1493.21	ko00480
ko00500	Starch and sucrose metabolism	Metabolism	Carbohydrate metabolism	9	393	119	5051	0.586367	0.999999	0.972032	maker-HiC_scaffold_1-snap-1593.0;maker-HiC_scaffold_1-snap-96.34;maker-HiC_scaffold_12-snap-830.15;maker-HiC_scaffold_3-snap-1271.0;maker-HiC_scaffold_3-snap-175.44;maker-HiC_scaffold_5-snap-489.24;maker-HiC_scaffold_5-snap-497.2;maker-HiC_scaffold_6-snap-1025.5;maker-HiC_scaffold_6-snap-672.21	ko00500
ko00510	N-Glycan biosynthesis	Metabolism	Glycan biosynthesis and metabolism	1	393	39	5051	0.958057	0.999999	0.329549	maker-HiC_scaffold_15-snap-1072.31	ko00510
ko00511	Other glycan degradation	Metabolism	Glycan biosynthesis and metabolism	2	393	16	5051	0.357101	0.999999	1.60655	maker-HiC_scaffold_1-snap-249.24;maker-HiC_scaffold_6-snap-1166.3	ko00511
ko00513	Various types of N-glycan biosynthesis	Metabolism	Glycan biosynthesis and metabolism	1	393	34	5051	0.936924	0.999999	0.378012	maker-HiC_scaffold_15-snap-1072.31	ko00513
ko00520	Amino sugar and nucleotide sugar metabolism	Metabolism	Carbohydrate metabolism	5	393	143	5051	0.98946	0.999999	0.449385	augustus_masked-HiC_scaffold_7-processed-229.65;maker-HiC_scaffold_10-snap-1600.29;maker-HiC_scaffold_6-snap-1018.45;snap_masked-HiC_scaffold_1-processed-2104.32;snap_masked-HiC_scaffold_7-processed-1720.5	ko00520
ko00561	Glycerolipid metabolism	Metabolism	Lipid metabolism	3	393	73	5051	0.931446	0.999999	0.528182	maker-HiC_scaffold_10-snap-1475.14;maker-HiC_scaffold_13-snap-400.13;maker-HiC_scaffold_4-snap-438.20	ko00561
ko00562	Inositol phosphate metabolism	Metabolism	Carbohydrate metabolism	1	393	64	5051	0.994582	0.999999	0.200819	maker-HiC_scaffold_11-snap-415.26	ko00562
ko00564	Glycerophospholipid metabolism	Metabolism	Lipid metabolism	4	393	104	5051	0.966775	0.999999	0.494324	maker-HiC_scaffold_1-snap-1994.0;maker-HiC_scaffold_10-snap-1475.14;maker-HiC_scaffold_3-snap-159.44;maker-HiC_scaffold_3-snap-42.38	ko00564
ko00565	Ether lipid metabolism	Metabolism	Lipid metabolism	2	393	43	5051	0.858994	0.999999	0.597787	maker-HiC_scaffold_1-snap-1994.0;maker-HiC_scaffold_3-snap-42.38	ko00565
ko00592	alpha-Linolenic acid metabolism	Metabolism	Lipid metabolism	7	393	51	5051	0.0977715	0.638774	1.76406	augustus_masked-HiC_scaffold_5-processed-1502.28;genemark-HiC_scaffold_1-processed-158.3;maker-HiC_scaffold_10-snap-1914.2;maker-HiC_scaffold_10-snap-2058.31;maker-HiC_scaffold_12-snap-299.31;maker-HiC_scaffold_5-snap-978.21;snap_masked-HiC_scaffold_5-processed-1501.23	ko00592
ko00620	Pyruvate metabolism	Metabolism	Carbohydrate metabolism	7	393	86	5051	0.508553	0.999999	1.04613	maker-HiC_scaffold_10-snap-1719.25;maker-HiC_scaffold_12-snap-141.13;maker-HiC_scaffold_12-snap-991.30;maker-HiC_scaffold_15-snap-464.22;maker-HiC_scaffold_2-snap-133.3;maker-HiC_scaffold_2-snap-835.8;maker-HiC_scaffold_5-snap-26.35	ko00620
ko00630	Glyoxylate and dicarboxylate metabolism	Metabolism	Carbohydrate metabolism	19	393	83	5051	1.33871e-05	0.000437311	2.94212	augustus_masked-HiC_scaffold_11-processed-929.43;augustus_masked-HiC_scaffold_14-processed-742.18;maker-HiC_scaffold_1-snap-1541.2;maker-HiC_scaffold_1-snap-1546.35;maker-HiC_scaffold_12-snap-347.5;maker-HiC_scaffold_13-snap-144.27;maker-HiC_scaffold_13-snap-1634.31;maker-HiC_scaffold_14-snap-1148.30;maker-HiC_scaffold_14-snap-958.49;maker-HiC_scaffold_15-snap-247.14;maker-HiC_scaffold_15-snap-26…	ko00630
ko00640	Propanoate metabolism	Metabolism	Carbohydrate metabolism	2	393	29	5051	0.671787	0.999999	0.886374	maker-HiC_scaffold_5-snap-26.35;maker-HiC_scaffold_5-snap-960.3	ko00640
ko00650	Butanoate metabolism	Metabolism	Carbohydrate metabolism	1	393	15	5051	0.703811	0.999999	0.856828	snap_masked-HiC_scaffold_3-processed-1151.34	ko00650
ko00670	One carbon pool by folate	Metabolism	Metabolism of cofactors and vitamins	1	393	27	5051	0.888406	0.999999	0.476015	maker-HiC_scaffold_4-snap-1606.28	ko00670
ko00710	Carbon fixation in photosynthetic organisms	Metabolism	Energy metabolism	13	393	78	5051	0.00655415	0.0802884	2.14207	maker-HiC_scaffold_10-snap-1719.25;maker-HiC_scaffold_12-snap-347.5;maker-HiC_scaffold_12-snap-991.30;maker-HiC_scaffold_13-snap-0.39;maker-HiC_scaffold_13-snap-144.27;maker-HiC_scaffold_13-snap-95.30;maker-HiC_scaffold_14-snap-1055.25;maker-HiC_scaffold_15-snap-464.22;maker-HiC_scaffold_2-snap-133.3;maker-HiC_scaffold_3-snap-9.22;maker-HiC_scaffold_5-snap-1886.28;snap_masked-HiC_scaffold_1-proce…	ko00710
ko00730	Thiamine metabolism	Metabolism	Metabolism of cofactors and vitamins	4	393	36	5051	0.306101	0.999999	1.42805	maker-HiC_scaffold_10-snap-1281.0;maker-HiC_scaffold_11-snap-1659.42;maker-HiC_scaffold_7-snap-1808.30;maker-HiC_scaffold_7-snap-1810.22	ko00730
ko00750	Vitamin B6 metabolism	Metabolism	Metabolism of cofactors and vitamins	1	393	16	5051	0.726925	0.999999	0.803276	maker-HiC_scaffold_9-snap-134.26	ko00750
ko00760	Nicotinate and nicotinamide metabolism	Metabolism	Metabolism of cofactors and vitamins	1	393	17	5051	0.74824	0.999999	0.756025	maker-HiC_scaffold_13-snap-875.34	ko00760
ko00770	Pantothenate and CoA biosynthesis	Metabolism	Metabolism of cofactors and vitamins	2	393	25	5051	0.590219	0.999999	1.02819	maker-HiC_scaffold_10-snap-138.0;maker-HiC_scaffold_10-snap-1728.1	ko00770
ko00860	Porphyrin and chlorophyll metabolism	Metabolism	Metabolism of cofactors and vitamins	11	393	53	5051	0.00211355	0.0414255	2.66748	augustus_masked-HiC_scaffold_5-processed-108.2;maker-HiC_scaffold_11-snap-1580.21;maker-HiC_scaffold_13-snap-1504.34;maker-HiC_scaffold_13-snap-1527.17;maker-HiC_scaffold_2-snap-1592.34;maker-HiC_scaffold_3-snap-702.12;maker-HiC_scaffold_6-snap-1237.16;maker-HiC_scaffold_6-snap-141.21;maker-HiC_scaffold_6-snap-204.10;maker-HiC_scaffold_7-snap-1014.6;maker-HiC_scaffold_9-snap-514.13	ko00860
ko00900	Terpenoid backbone biosynthesis	Metabolism	Metabolism of terpenoids and polyketides	7	393	69	5051	0.288538	0.999999	1.30387	maker-HiC_scaffold_10-snap-1281.0;maker-HiC_scaffold_10-snap-1499.40;maker-HiC_scaffold_11-snap-1681.14;maker-HiC_scaffold_7-snap-1014.6;maker-HiC_scaffold_7-snap-1246.20;maker-HiC_scaffold_7-snap-1808.30;maker-HiC_scaffold_7-snap-1810.22	ko00900
ko00902	Monoterpenoid biosynthesis	Metabolism	Metabolism of terpenoids and polyketides	6	393	35	5051	0.0504653	0.412133	2.20327	genemark-HiC_scaffold_3-processed-1607.32;maker-HiC_scaffold_12-snap-975.3;maker-HiC_scaffold_12-snap-978.49;maker-HiC_scaffold_13-snap-959.19;maker-HiC_scaffold_14-snap-111.61;maker-HiC_scaffold_4-snap-518.67	ko00902
ko00904	Diterpenoid biosynthesis	Metabolism	Metabolism of terpenoids and polyketides	2	393	34	5051	0.754693	0.999999	0.756025	maker-HiC_scaffold_4-snap-452.34;snap_masked-HiC_scaffold_7-processed-641.2	ko00904
ko00905	Brassinosteroid biosynthesis	Metabolism	Metabolism of terpenoids and polyketides	3	393	25	5051	0.307625	0.999999	1.54229	maker-HiC_scaffold_9-snap-63.39;maker-HiC_scaffold_9-snap-64.1;snap_masked-HiC_scaffold_1-processed-1271.17	ko00905
ko00906	Carotenoid biosynthesis	Metabolism	Metabolism of terpenoids and polyketides	8	393	47	5051	0.0267631	0.274773	2.18765	maker-HiC_scaffold_15-snap-1181.37;maker-HiC_scaffold_15-snap-406.0;maker-HiC_scaffold_3-snap-1829.0;maker-HiC_scaffold_3-snap-1857.33;maker-HiC_scaffold_8-snap-466.0;maker-HiC_scaffold_8-snap-469.4;snap_masked-HiC_scaffold_11-processed-1487.12;snap_masked-HiC_scaffold_2-processed-1485.6	ko00906
ko00908	Zeatin biosynthesis	Metabolism	Metabolism of terpenoids and polyketides	3	393	44	5051	0.676941	0.999999	0.876301	maker-HiC_scaffold_1-snap-1285.0;maker-HiC_scaffold_3-snap-96.15;maker-HiC_scaffold_6-snap-179.18	ko00908
ko00909	Sesquiterpenoid and triterpenoid biosynthesis	Metabolism	Metabolism of terpenoids and polyketides	4	393	32	5051	0.235199	0.999999	1.60655	maker-HiC_scaffold_11-snap-1639.31;maker-HiC_scaffold_3-snap-256.23;maker-HiC_scaffold_4-snap-1459.8;maker-HiC_scaffold_4-snap-1467.40	ko00909
ko00910	Nitrogen metabolism	Metabolism	Energy metabolism	5	393	25	5051	0.0403713	0.359671	2.57048	maker-HiC_scaffold_13-snap-1634.31;maker-HiC_scaffold_2-snap-142.27;maker-HiC_scaffold_3-snap-845.15;maker-HiC_scaffold_7-snap-49.29;maker-HiC_scaffold_7-snap-85.35	ko00910
ko00920	Sulfur metabolism	Metabolism	Energy metabolism	4	393	42	5051	0.415075	0.999999	1.22404	maker-HiC_scaffold_4-snap-48.21;maker-HiC_scaffold_5-snap-278.5;snap_masked-HiC_scaffold_1-processed-2036.9;snap_masked-HiC_scaffold_2-processed-1841.23	ko00920
ko00940	Phenylpropanoid biosynthesis	Metabolism	Biosynthesis of other secondary metabolites	32	393	226	5051	0.000566326	0.013875	1.81981	augustus_masked-HiC_scaffold_10-processed-1874.40;augustus_masked-HiC_scaffold_15-processed-284.38;augustus_masked-HiC_scaffold_15-processed-285.39;augustus_masked-HiC_scaffold_3-processed-1056.22;augustus_masked-HiC_scaffold_5-processed-1200.2;augustus_masked-HiC_scaffold_6-processed-801.5;genemark-HiC_scaffold_14-processed-506.54;genemark-HiC_scaffold_7-processed-1604.8;maker-HiC_scaffold_10-sn…	ko00940
ko00941	Flavonoid biosynthesis	Metabolism	Biosynthesis of other secondary metabolites	12	393	84	5051	0.028038	0.274773	1.83606	augustus_masked-HiC_scaffold_15-processed-284.38;augustus_masked-HiC_scaffold_15-processed-285.39;augustus_masked-HiC_scaffold_6-processed-801.5;genemark-HiC_scaffold_14-processed-506.54;genemark-HiC_scaffold_7-processed-1604.8;maker-HiC_scaffold_13-snap-327.20;maker-HiC_scaffold_3-snap-1182.35;maker-HiC_scaffold_5-snap-600.17;maker-HiC_scaffold_5-snap-605.6;maker-HiC_scaffold_5-snap-606.16;maker…	ko00941
ko00945	Stilbenoid, diarylheptanoid and gingerol biosynthesis	Metabolism	Biosynthesis of other secondary metabolites	12	393	64	5051	0.0033258	0.0465612	2.40983	augustus_masked-HiC_scaffold_15-processed-284.38;augustus_masked-HiC_scaffold_15-processed-285.39;augustus_masked-HiC_scaffold_6-processed-801.5;genemark-HiC_scaffold_14-processed-506.54;genemark-HiC_scaffold_7-processed-1604.8;maker-HiC_scaffold_2-snap-948.9;maker-HiC_scaffold_3-snap-1182.35;maker-HiC_scaffold_5-snap-600.17;maker-HiC_scaffold_5-snap-605.6;maker-HiC_scaffold_5-snap-606.16;maker-H…	ko00945
ko00950	Isoquinoline alkaloid biosynthesis	Metabolism	Biosynthesis of other secondary metabolites	4	393	28	5051	0.169212	0.87278	1.83606	genemark-HiC_scaffold_14-processed-761.73;maker-HiC_scaffold_4-snap-1328.21;maker-HiC_scaffold_4-snap-1330.9;maker-HiC_scaffold_7-snap-933.20	ko00950
ko00960	Tropane, piperidine and pyridine alkaloid biosynthesis	Metabolism	Biosynthesis of other secondary metabolites	4	393	24	5051	0.111374	0.682163	2.14207	genemark-HiC_scaffold_14-processed-761.73;maker-HiC_scaffold_3-snap-1751.27;maker-HiC_scaffold_3-snap-1753.2;maker-HiC_scaffold_7-snap-933.20	ko00960
ko00966	Glucosinolate biosynthesis	Metabolism	Biosynthesis of other secondary metabolites	2	393	16	5051	0.357101	0.999999	1.60655	augustus_masked-HiC_scaffold_12-processed-132.31;maker-HiC_scaffold_10-snap-1728.1	ko00966
ko00970	Aminoacyl-tRNA biosynthesis	Genetic Information Processing	Translation	6	393	53	5051	0.227746	0.999999	1.45499	maker-HiC_scaffold_1-snap-2137.6;maker-HiC_scaffold_13-snap-211.13;maker-HiC_scaffold_13-snap-815.10;maker-HiC_scaffold_5-snap-99.39;maker-HiC_scaffold_6-snap-1373.19;maker-HiC_scaffold_7-snap-794.18	ko00970
ko00998	Biosynthesis of various secondary metabolites - part 2	Metabolism	Biosynthesis of other secondary metabolites	1	393	5	5051	0.333135	0.999999	2.57048	maker-HiC_scaffold_15-snap-358.35	ko00998
ko01040	Biosynthesis of unsaturated fatty acids	Metabolism	Lipid metabolism	1	393	23	5051	0.845451	0.999999	0.558801	maker-HiC_scaffold_13-snap-113.3	ko01040
ko02010	ABC transporters	Environmental Information Processing	Membrane transport	6	393	51	5051	0.202322	0.99138	1.51205	maker-HiC_scaffold_1-snap-1677.11;maker-HiC_scaffold_11-snap-119.10;maker-HiC_scaffold_12-snap-1407.33;maker-HiC_scaffold_15-snap-62.0;maker-HiC_scaffold_4-snap-996.2;maker-HiC_scaffold_7-snap-900.0	ko02010
ko03010	Ribosome	Genetic Information Processing	Translation	17	393	257	5051	0.795847	0.999999	0.85016	augustus_masked-HiC_scaffold_2-processed-1842.39;augustus_masked-HiC_scaffold_9-processed-189.21;genemark-HiC_scaffold_14-processed-586.6;maker-HiC_scaffold_1-snap-1315.14;maker-HiC_scaffold_1-snap-1322.1;maker-HiC_scaffold_10-snap-126.3;maker-HiC_scaffold_12-snap-2.14;maker-HiC_scaffold_13-snap-396.0;maker-HiC_scaffold_15-snap-502.26;maker-HiC_scaffold_2-snap-1568.1;maker-HiC_scaffold_4-snap-456…	ko03010
ko03013	RNA transport	Genetic Information Processing	Translation	5	393	192	5051	0.999463	0.999999	0.334698	maker-HiC_scaffold_10-snap-232.5;maker-HiC_scaffold_11-snap-676.34;maker-HiC_scaffold_2-snap-85.31;maker-HiC_scaffold_4-snap-408.18;maker-HiC_scaffold_5-snap-99.35	ko03013
ko03015	mRNA surveillance pathway	Genetic Information Processing	Translation	1	393	105	5051	0.999815	0.999999	0.122404	maker-HiC_scaffold_9-snap-1156.3	ko03015
ko03018	RNA degradation	Genetic Information Processing	Folding, sorting and degradation	4	393	100	5051	0.958403	0.999999	0.514097	augustus_masked-HiC_scaffold_6-processed-830.0;maker-HiC_scaffold_11-snap-1585.28;maker-HiC_scaffold_13-snap-256.36;maker-HiC_scaffold_3-snap-1156.61	ko03018
ko03020	RNA polymerase	Genetic Information Processing	Transcription	1	393	29	5051	0.905183	0.999999	0.443187	maker-scaffold_822_fragment_2-snap-0.9	ko03020
ko03030	DNA replication	Genetic Information Processing	Replication and repair	2	393	32	5051	0.723943	0.999999	0.803276	maker-HiC_scaffold_8-snap-706.1;snap_masked-HiC_scaffold_4-processed-48.2	ko03030
ko03040	Spliceosome	Genetic Information Processing	Transcription	2	393	208	5051	0.999999	0.999999	0.123581	augustus_masked-HiC_scaffold_7-processed-771.12;genemark-HiC_scaffold_6-processed-969.11	ko03040
ko03050	Proteasome	Genetic Information Processing	Folding, sorting and degradation	1	393	76	5051	0.997979	0.999999	0.169111	maker-HiC_scaffold_13-snap-657.22	ko03050
ko03060	Protein export	Genetic Information Processing	Folding, sorting and degradation	3	393	54	5051	0.803161	0.999999	0.714023	maker-HiC_scaffold_1-snap-829.28;maker-HiC_scaffold_12-snap-613.20;maker-HiC_scaffold_15-snap-23.35	ko03060
ko03410	Base excision repair	Genetic Information Processing	Replication and repair	1	393	24	5051	0.85753	0.999999	0.535517	maker-HiC_scaffold_8-snap-706.1	ko03410
ko03420	Nucleotide excision repair	Genetic Information Processing	Replication and repair	2	393	39	5051	0.81891	0.999999	0.659098	maker-HiC_scaffold_8-snap-706.1;snap_masked-HiC_scaffold_2-processed-1107.14	ko03420
ko03440	Homologous recombination	Genetic Information Processing	Replication and repair	1	393	44	5051	0.972122	0.999999	0.2921	maker-HiC_scaffold_11-snap-1249.44	ko03440
ko04016	MAPK signaling pathway - plant	Environmental Information Processing	Signal transduction	11	393	183	5051	0.854828	0.999999	0.77255	augustus_masked-HiC_scaffold_1-processed-1009.37;augustus_masked-HiC_scaffold_10-processed-1221.47;augustus_masked-HiC_scaffold_10-processed-973.11;augustus_masked-HiC_scaffold_13-processed-1462.3;genemark-HiC_scaffold_3-processed-1204.28;maker-HiC_scaffold_1-snap-1717.3;maker-HiC_scaffold_1-snap-475.39;maker-HiC_scaffold_10-snap-1600.29;maker-HiC_scaffold_14-snap-684.41;maker-HiC_scaffold_3-snap…	ko04016
ko04070	Phosphatidylinositol signaling system	Environmental Information Processing	Signal transduction	1	393	55	5051	0.988667	0.999999	0.23368	maker-HiC_scaffold_10-snap-1475.14	ko04070
ko04075	Plant hormone signal transduction	Environmental Information Processing	Signal transduction	31	393	305	5051	0.0715532	0.500873	1.30631	augustus_masked-HiC_scaffold_10-processed-1221.47;augustus_masked-HiC_scaffold_10-processed-973.11;augustus_masked-HiC_scaffold_12-processed-2018.11;augustus_masked-HiC_scaffold_13-processed-1462.3;augustus_masked-HiC_scaffold_15-processed-170.12;genemark-HiC_scaffold_11-processed-843.90;genemark-HiC_scaffold_11-processed-844.22;genemark-HiC_scaffold_11-processed-845.21;genemark-HiC_scaffold_11-p…	ko04075
ko04120	Ubiquitin mediated proteolysis	Genetic Information Processing	Folding, sorting and degradation	3	393	95	5051	0.982195	0.999999	0.405866	maker-HiC_scaffold_13-snap-1116.11;maker-HiC_scaffold_2-snap-528.22;maker-HiC_scaffold_3-snap-562.87	ko04120
ko04136	Autophagy - other	Cellular Processes	Transport and catabolism	1	393	24	5051	0.85753	0.999999	0.535517	maker-HiC_scaffold_8-snap-234.16	ko04136
ko04141	Protein processing in endoplasmic reticulum	Genetic Information Processing	Folding, sorting and degradation	15	393	227	5051	0.78531	0.999999	0.849279	augustus_masked-HiC_scaffold_10-processed-2104.74;augustus_masked-HiC_scaffold_10-processed-370.14;augustus_masked-HiC_scaffold_7-processed-771.12;genemark-HiC_scaffold_11-processed-813.47;maker-HiC_scaffold_1-snap-829.28;maker-HiC_scaffold_10-snap-370.5;maker-HiC_scaffold_11-snap-300.6;maker-HiC_scaffold_13-snap-97.4;maker-HiC_scaffold_15-snap-1072.31;maker-HiC_scaffold_15-snap-23.35;maker-HiC_s…	ko04141
ko04144	Endocytosis	Cellular Processes	Transport and catabolism	7	393	162	5051	0.973966	0.999999	0.555351	augustus_masked-HiC_scaffold_7-processed-771.12;maker-HiC_scaffold_13-snap-365.22;maker-HiC_scaffold_14-snap-1159.34;maker-HiC_scaffold_14-snap-1164.32;maker-HiC_scaffold_3-snap-42.38;maker-HiC_scaffold_4-snap-1171.32;maker-HiC_scaffold_6-snap-1086.13	ko04144
ko04145	Phagosome	Cellular Processes	Transport and catabolism	5	393	102	5051	0.908113	0.999999	0.63002	maker-HiC_scaffold_1-snap-283.1;maker-HiC_scaffold_3-snap-1506.0;maker-HiC_scaffold_3-snap-1910.47;maker-HiC_scaffold_6-snap-1149.9;maker-HiC_scaffold_7-snap-101.22	ko04145
ko04146	Peroxisome	Cellular Processes	Transport and catabolism	1	393	75	5051	0.997806	0.999999	0.171366	maker-HiC_scaffold_4-snap-845.37	ko04146
ko04626	Plant-pathogen interaction	Organismal Systems	Environmental adaptation	31	393	301	5051	0.0621705	0.46867	1.32367	augustus_masked-HiC_scaffold_1-processed-872.2;augustus_masked-HiC_scaffold_1-processed-947.22;augustus_masked-HiC_scaffold_11-processed-1646.0;augustus_masked-HiC_scaffold_13-processed-1677.2;augustus_masked-HiC_scaffold_14-processed-1051.36;augustus_masked-HiC_scaffold_2-processed-1745.35;augustus_masked-HiC_scaffold_5-processed-641.9;augustus_masked-HiC_scaffold_5-processed-650.29;genemark-HiC…	ko04626
HD1-6d-vs-WH1-6d
id	Term	Classification_level1	Classification_level2	ListHits	ListTotal	PopHits	PopTotal	p-value	q-value	Enrichment_score	geneID	hyperlink_only_excel
ko00010	Glycolysis / Gluconeogenesis	Metabolism	Carbohydrate metabolism	1	174	115	5051	0.983067	0.999417	0.252424	maker-HiC_scaffold_7-snap-1003.7	ko00010
ko00020	Citrate cycle (TCA cycle)	Metabolism	Carbohydrate metabolism	2	174	53	5051	0.550298	0.880862	1.09542	maker-HiC_scaffold_11-snap-511.5;maker-HiC_scaffold_13-snap-152.4	ko00020
ko00040	Pentose and glucuronate interconversions	Metabolism	Carbohydrate metabolism	1	174	119	5051	0.985332	0.999417	0.243939	maker-HiC_scaffold_11-snap-265.32	ko00040
ko00052	Galactose metabolism	Metabolism	Carbohydrate metabolism	8	174	55	5051	0.000514643	0.0128661	4.22236	maker-HiC_scaffold_1-snap-743.9;maker-HiC_scaffold_10-snap-650.0;maker-HiC_scaffold_12-snap-1883.4;maker-HiC_scaffold_15-snap-117.8;maker-HiC_scaffold_15-snap-119.24;maker-HiC_scaffold_7-snap-1003.7;maker-HiC_scaffold_9-snap-112.7;maker-HiC_scaffold_9-snap-113.23	ko00052
ko00053	Ascorbate and aldarate metabolism	Metabolism	Carbohydrate metabolism	1	174	42	5051	0.772013	0.999417	0.69116	snap_masked-HiC_scaffold_1-processed-2173.53	ko00053
ko00062	Fatty acid elongation	Metabolism	Lipid metabolism	2	174	25	5051	0.212264	0.576028	2.3223	augustus_masked-HiC_scaffold_10-processed-262.46;maker-HiC_scaffold_6-snap-909.18	ko00062
ko00073	Cutin, suberine and wax biosynthesis	Metabolism	Lipid metabolism	5	174	28	5051	0.00236284	0.0443032	5.1837	augustus_masked-HiC_scaffold_6-processed-905.4;genemark-HiC_scaffold_15-processed-1361.8;maker-HiC_scaffold_7-snap-461.20;maker-HiC_scaffold_8-snap-715.17;maker-HiC_scaffold_8-snap-716.23	ko00073
ko00130	Ubiquinone and other terpenoid-quinone biosynthesis	Metabolism	Metabolism of cofactors and vitamins	1	174	49	5051	0.822023	0.999417	0.592423	maker-HiC_scaffold_15-snap-655.22	ko00130
ko00190	Oxidative phosphorylation	Metabolism	Energy metabolism	6	174	124	5051	0.254877	0.597369	1.40462	augustus_masked-scaffold_1439_fragment_3-processed-0.0;maker-HiC_scaffold_12-snap-1.48;maker-HiC_scaffold_12-snap-2.15;maker-HiC_scaffold_3-snap-46.11;snap_masked-HiC_scaffold_5-processed-170.27;snap_masked-HiC_scaffold_8-processed-866.31	ko00190
ko00195	Photosynthesis	Metabolism	Energy metabolism	2	174	54	5051	0.560517	0.880862	1.07514	augustus_masked-HiC_scaffold_8-processed-739.28;snap_masked-scaffold_2566-processed-0.1	ko00195
ko00196	Photosynthesis - antenna proteins	Metabolism	Energy metabolism	1	174	19	5051	0.486895	0.849235	1.52783	augustus_masked-HiC_scaffold_4-processed-267.30	ko00196
ko00230	Purine metabolism	Metabolism	Nucleotide metabolism	1	174	78	5051	0.936442	0.999417	0.372163	maker-HiC_scaffold_1-snap-1717.3	ko00230
ko00240	Pyrimidine metabolism	Metabolism	Nucleotide metabolism	2	174	83	5051	0.786622	0.999417	0.699488	maker-HiC_scaffold_1-snap-1717.3;maker-HiC_scaffold_1-snap-405.7	ko00240
ko00250	Alanine, aspartate and glutamate metabolism	Metabolism	Amino acid metabolism	3	174	44	5051	0.19234	0.576028	1.97923	augustus_masked-HiC_scaffold_12-processed-762.11;maker-HiC_scaffold_15-snap-1342.45;maker-HiC_scaffold_3-snap-204.0	ko00250
ko00260	Glycine, serine and threonine metabolism	Metabolism	Amino acid metabolism	3	174	88	5051	0.589814	0.880862	0.989616	augustus_masked-HiC_scaffold_14-processed-742.18;maker-HiC_scaffold_4-snap-1591.4;snap_masked-HiC_scaffold_14-processed-742.8	ko00260
ko00270	Cysteine and methionine metabolism	Metabolism	Amino acid metabolism	10	174	138	5051	0.0200018	0.150013	2.10353	augustus_masked-HiC_scaffold_1-processed-2098.5;augustus_masked-HiC_scaffold_7-processed-168.49;maker-HiC_scaffold_11-snap-1417.23;maker-HiC_scaffold_13-snap-264.28;maker-HiC_scaffold_15-snap-655.22;maker-HiC_scaffold_2-snap-1278.34;maker-HiC_scaffold_2-snap-1278.36;maker-HiC_scaffold_4-snap-1642.19;maker-HiC_scaffold_4-snap-1650.23;maker-HiC_scaffold_5-snap-171.16	ko00270
ko00330	Arginine and proline metabolism	Metabolism	Amino acid metabolism	5	174	69	5051	0.0880739	0.44037	2.10353	augustus_masked-HiC_scaffold_14-processed-524.46;maker-HiC_scaffold_13-snap-1301.20;maker-HiC_scaffold_13-snap-264.28;maker-HiC_scaffold_3-snap-51.19;maker-HiC_scaffold_3-snap-61.12	ko00330
ko00350	Tyrosine metabolism	Metabolism	Amino acid metabolism	3	174	45	5051	0.20123	0.576028	1.93525	genemark-HiC_scaffold_1-processed-1884.15;maker-HiC_scaffold_15-snap-655.22;maker-HiC_scaffold_4-snap-1328.21	ko00350
ko00360	Phenylalanine metabolism	Metabolism	Amino acid metabolism	4	174	53	5051	0.108444	0.478431	2.19085	maker-HiC_scaffold_15-snap-655.22;maker-HiC_scaffold_3-snap-1665.40;maker-HiC_scaffold_3-snap-51.19;maker-HiC_scaffold_3-snap-61.12	ko00360
ko00380	Tryptophan metabolism	Metabolism	Amino acid metabolism	7	174	88	5051	0.0311487	0.212377	2.3091	maker-HiC_scaffold_10-snap-1573.29;maker-HiC_scaffold_2-snap-1479.33;maker-HiC_scaffold_2-snap-763.36;maker-HiC_scaffold_2-snap-766.11;maker-HiC_scaffold_3-snap-51.19;maker-HiC_scaffold_3-snap-61.12;maker-HiC_scaffold_7-snap-1265.0	ko00380
ko00400	Phenylalanine, tyrosine and tryptophan biosynthesis	Metabolism	Amino acid metabolism	3	174	46	5051	0.210217	0.576028	1.89318	maker-HiC_scaffold_15-snap-655.22;maker-HiC_scaffold_4-snap-1591.4;maker-HiC_scaffold_5-snap-1152.11	ko00400
ko00410	beta-Alanine metabolism	Metabolism	Metabolism of other amino acids	3	174	43	5051	0.183553	0.576028	2.02526	augustus_masked-HiC_scaffold_14-processed-524.46;maker-HiC_scaffold_1-snap-405.7;maker-HiC_scaffold_15-snap-1342.45	ko00410
ko00430	Taurine and hypotaurine metabolism	Metabolism	Metabolism of other amino acids	2	174	5	5051	0.0110174	0.118044	11.6115	maker-HiC_scaffold_10-snap-1434.9;maker-HiC_scaffold_15-snap-1342.45	ko00430
ko00450	Selenocompound metabolism	Metabolism	Metabolism of other amino acids	1	174	26	5051	0.598986	0.880862	1.11649	augustus_masked-HiC_scaffold_7-processed-168.49	ko00450
ko00460	Cyanoamino acid metabolism	Metabolism	Metabolism of other amino acids	8	174	37	5051	2.77142e-05	0.00207857	6.27648	augustus_masked-HiC_scaffold_12-processed-762.11;maker-HiC_scaffold_1-snap-1482.25;maker-HiC_scaffold_1-snap-1490.1;maker-HiC_scaffold_10-snap-1434.9;maker-HiC_scaffold_3-snap-204.0;maker-HiC_scaffold_6-snap-672.21;maker-HiC_scaffold_6-snap-827.3;maker-HiC_scaffold_8-snap-369.4	ko00460
ko00480	Glutathione metabolism	Metabolism	Metabolism of other amino acids	6	174	117	5051	0.21505	0.576028	1.48865	maker-HiC_scaffold_1-snap-1598.3;maker-HiC_scaffold_10-snap-1434.9;maker-HiC_scaffold_12-snap-149.0;maker-HiC_scaffold_12-snap-701.1;maker-HiC_scaffold_2-snap-1492.35;maker-HiC_scaffold_7-snap-1229.2	ko00480
ko00500	Starch and sucrose metabolism	Metabolism	Carbohydrate metabolism	6	174	119	5051	0.226206	0.585015	1.46363	maker-HiC_scaffold_1-snap-1482.25;maker-HiC_scaffold_1-snap-1490.1;maker-HiC_scaffold_10-snap-650.0;maker-HiC_scaffold_6-snap-672.21;maker-HiC_scaffold_9-snap-112.7;maker-HiC_scaffold_9-snap-113.23	ko00500
ko00510	N-Glycan biosynthesis	Metabolism	Glycan biosynthesis and metabolism	1	174	39	5051	0.746513	0.999417	0.744327	maker-HiC_scaffold_15-snap-1072.31	ko00510
ko00513	Various types of N-glycan biosynthesis	Metabolism	Glycan biosynthesis and metabolism	1	174	34	5051	0.697563	0.999417	0.853786	maker-HiC_scaffold_15-snap-1072.31	ko00513
ko00520	Amino sugar and nucleotide sugar metabolism	Metabolism	Carbohydrate metabolism	9	174	143	5051	0.0573325	0.330765	1.82698	augustus_masked-HiC_scaffold_10-processed-1600.4;maker-HiC_scaffold_1-snap-10.23;maker-HiC_scaffold_10-snap-1600.29;maker-HiC_scaffold_15-snap-117.8;maker-HiC_scaffold_15-snap-119.24;maker-HiC_scaffold_5-snap-706.36;snap_masked-HiC_scaffold_12-processed-683.31;snap_masked-HiC_scaffold_7-processed-223.14;snap_masked-HiC_scaffold_7-processed-233.49	ko00520
ko00561	Glycerolipid metabolism	Metabolism	Lipid metabolism	1	174	73	5051	0.924061	0.999417	0.397654	maker-HiC_scaffold_13-snap-400.13	ko00561
ko00564	Glycerophospholipid metabolism	Metabolism	Lipid metabolism	1	174	104	5051	0.974882	0.999417	0.279122	maker-HiC_scaffold_3-snap-42.38	ko00564
ko00565	Ether lipid metabolism	Metabolism	Lipid metabolism	1	174	43	5051	0.779933	0.999417	0.675087	maker-HiC_scaffold_3-snap-42.38	ko00565
ko00590	Arachidonic acid metabolism	Metabolism	Lipid metabolism	1	174	14	5051	0.388247	0.75199	2.07348	maker-HiC_scaffold_10-snap-1434.9	ko00590
ko00591	Linoleic acid metabolism	Metabolism	Lipid metabolism	2	174	20	5051	0.149787	0.576028	2.90287	snap_masked-HiC_scaffold_1-processed-856.15;snap_masked-HiC_scaffold_1-processed-856.16	ko00591
ko00592	alpha-Linolenic acid metabolism	Metabolism	Lipid metabolism	2	174	51	5051	0.529368	0.880862	1.13838	genemark-HiC_scaffold_1-processed-158.3;maker-HiC_scaffold_1-snap-520.8	ko00592
ko00620	Pyruvate metabolism	Metabolism	Carbohydrate metabolism	2	174	86	5051	0.802974	0.999417	0.675087	maker-HiC_scaffold_15-snap-464.22;maker-HiC_scaffold_2-snap-133.3	ko00620
ko00630	Glyoxylate and dicarboxylate metabolism	Metabolism	Carbohydrate metabolism	3	174	83	5051	0.549708	0.880862	1.04923	augustus_masked-HiC_scaffold_14-processed-742.18;maker-HiC_scaffold_7-snap-1265.0;snap_masked-HiC_scaffold_14-processed-742.8	ko00630
ko00650	Butanoate metabolism	Metabolism	Carbohydrate metabolism	1	174	15	5051	0.40938	0.767588	1.93525	maker-HiC_scaffold_15-snap-1342.45	ko00650
ko00710	Carbon fixation in photosynthetic organisms	Metabolism	Energy metabolism	2	174	78	5051	0.756731	0.999417	0.744327	maker-HiC_scaffold_15-snap-464.22;maker-HiC_scaffold_2-snap-133.3	ko00710
ko00730	Thiamine metabolism	Metabolism	Metabolism of cofactors and vitamins	2	174	36	5051	0.353595	0.716746	1.61271	maker-HiC_scaffold_7-snap-1808.30;maker-HiC_scaffold_7-snap-1810.22	ko00730
ko00770	Pantothenate and CoA biosynthesis	Metabolism	Metabolism of cofactors and vitamins	1	174	25	5051	0.584605	0.880862	1.16115	maker-HiC_scaffold_1-snap-405.7	ko00770
ko00900	Terpenoid backbone biosynthesis	Metabolism	Metabolism of terpenoids and polyketides	5	174	69	5051	0.0880739	0.44037	2.10353	maker-HiC_scaffold_10-snap-1579.47;maker-HiC_scaffold_11-snap-1681.14;maker-HiC_scaffold_2-snap-1114.15;maker-HiC_scaffold_7-snap-1808.30;maker-HiC_scaffold_7-snap-1810.22	ko00900
ko00902	Monoterpenoid biosynthesis	Metabolism	Metabolism of terpenoids and polyketides	3	174	35	5051	0.118039	0.491828	2.48818	maker-HiC_scaffold_12-snap-1284.19;maker-HiC_scaffold_14-snap-111.61;maker-HiC_scaffold_4-snap-518.67	ko00902
ko00905	Brassinosteroid biosynthesis	Metabolism	Metabolism of terpenoids and polyketides	3	174	25	5051	0.0530186	0.330765	3.48345	maker-HiC_scaffold_14-snap-1423.8;maker-HiC_scaffold_15-snap-925.54;maker-HiC_scaffold_9-snap-63.39	ko00905
ko00908	Zeatin biosynthesis	Metabolism	Metabolism of terpenoids and polyketides	5	174	44	5051	0.0167721	0.139767	3.29872	augustus_masked-HiC_scaffold_13-processed-1728.19;augustus_masked-HiC_scaffold_3-processed-1602.41;maker-HiC_scaffold_3-snap-96.15;maker-HiC_scaffold_6-snap-173.38;maker-HiC_scaffold_6-snap-176.15	ko00908
ko00909	Sesquiterpenoid and triterpenoid biosynthesis	Metabolism	Metabolism of terpenoids and polyketides	5	174	32	5051	0.0043319	0.0649785	4.53574	maker-HiC_scaffold_4-snap-1459.8;maker-HiC_scaffold_4-snap-1464.27;maker-HiC_scaffold_4-snap-1466.3;maker-HiC_scaffold_4-snap-1467.40;maker-HiC_scaffold_4-snap-1474.24	ko00909
ko00910	Nitrogen metabolism	Metabolism	Energy metabolism	1	174	25	5051	0.584605	0.880862	1.16115	maker-HiC_scaffold_3-snap-845.15	ko00910
ko00920	Sulfur metabolism	Metabolism	Energy metabolism	1	174	42	5051	0.772013	0.999417	0.69116	maker-HiC_scaffold_4-snap-1347.9	ko00920
ko00940	Phenylpropanoid biosynthesis	Metabolism	Biosynthesis of other secondary metabolites	19	174	226	5051	0.000243752	0.0091407	2.44047	augustus_masked-HiC_scaffold_3-processed-1056.22;augustus_masked-HiC_scaffold_5-processed-1200.2;genemark-HiC_scaffold_1-processed-240.26;genemark-HiC_scaffold_3-processed-1207.29;genemark-HiC_scaffold_7-processed-1604.8;maker-HiC_scaffold_1-snap-1482.25;maker-HiC_scaffold_1-snap-1490.1;maker-HiC_scaffold_1-snap-228.6;maker-HiC_scaffold_3-snap-1665.40;maker-HiC_scaffold_3-snap-1886.35;maker-HiC_s…	ko00940
ko00941	Flavonoid biosynthesis	Metabolism	Biosynthesis of other secondary metabolites	4	174	84	5051	0.328245	0.703383	1.38232	genemark-HiC_scaffold_7-processed-1604.8;maker-HiC_scaffold_13-snap-327.20;maker-HiC_scaffold_3-snap-724.18;maker-HiC_scaffold_5-snap-408.33	ko00941
ko00945	Stilbenoid, diarylheptanoid and gingerol biosynthesis	Metabolism	Biosynthesis of other secondary metabolites	1	174	64	5051	0.895435	0.999417	0.453574	genemark-HiC_scaffold_7-processed-1604.8	ko00945
ko00950	Isoquinoline alkaloid biosynthesis	Metabolism	Biosynthesis of other secondary metabolites	2	174	28	5051	0.250864	0.597369	2.07348	maker-HiC_scaffold_15-snap-655.22;maker-HiC_scaffold_4-snap-1328.21	ko00950
ko00960	Tropane, piperidine and pyridine alkaloid biosynthesis	Metabolism	Biosynthesis of other secondary metabolites	2	174	24	5051	0.199525	0.576028	2.41906	maker-HiC_scaffold_10-snap-328.23;maker-HiC_scaffold_15-snap-655.22	ko00960
ko00965	Betalain biosynthesis	Metabolism	Biosynthesis of other secondary metabolites	1	174	12	5051	0.343701	0.716043	2.41906	maker-HiC_scaffold_7-snap-887.36	ko00965
ko00966	Glucosinolate biosynthesis	Metabolism	Biosynthesis of other secondary metabolites	3	174	16	5051	0.0161651	0.139767	5.44289	maker-HiC_scaffold_2-snap-763.36;maker-HiC_scaffold_2-snap-766.11;maker-HiC_scaffold_8-snap-369.4	ko00966
ko02010	ABC transporters	Environmental Information Processing	Membrane transport	1	174	51	5051	0.834192	0.999417	0.569191	maker-HiC_scaffold_4-snap-996.2	ko02010
ko03010	Ribosome	Genetic Information Processing	Translation	4	174	257	5051	0.980427	0.999417	0.451809	genemark-scaffold_2074_fragment_1-processed-0.37;maker-HiC_scaffold_10-snap-126.3;maker-HiC_scaffold_5-snap-153.71;maker-HiC_scaffold_6-snap-1313.11	ko03010
ko03013	RNA transport	Genetic Information Processing	Translation	3	174	192	5051	0.965242	0.999417	0.453574	maker-HiC_scaffold_4-snap-824.46;maker-HiC_scaffold_5-snap-592.6;snap_masked-HiC_scaffold_11-processed-1122.22	ko03013
ko03015	mRNA surveillance pathway	Genetic Information Processing	Translation	1	174	105	5051	0.975766	0.999417	0.276464	snap_masked-HiC_scaffold_11-processed-1122.22	ko03015
ko03018	RNA degradation	Genetic Information Processing	Folding, sorting and degradation	4	174	100	5051	0.45402	0.830525	1.16115	maker-HiC_scaffold_11-snap-707.51;maker-HiC_scaffold_13-snap-1755.23;maker-HiC_scaffold_5-snap-1414.25;snap_masked-HiC_scaffold_11-processed-1122.22	ko03018
ko03030	DNA replication	Genetic Information Processing	Replication and repair	3	174	32	5051	0.0962385	0.451118	2.72144	maker-HiC_scaffold_1-snap-1963.25;maker-HiC_scaffold_3-snap-933.83;maker-HiC_scaffold_8-snap-706.1	ko03030
ko03040	Spliceosome	Genetic Information Processing	Transcription	1	174	208	5051	0.999417	0.999417	0.139561	augustus_masked-HiC_scaffold_15-processed-1463.29	ko03040
ko03410	Base excision repair	Genetic Information Processing	Replication and repair	2	174	24	5051	0.199525	0.576028	2.41906	maker-HiC_scaffold_1-snap-1963.25;maker-HiC_scaffold_8-snap-706.1	ko03410
ko03420	Nucleotide excision repair	Genetic Information Processing	Replication and repair	2	174	39	5051	0.391035	0.75199	1.48865	maker-HiC_scaffold_1-snap-1963.25;maker-HiC_scaffold_8-snap-706.1	ko03420
ko03430	Mismatch repair	Genetic Information Processing	Replication and repair	2	174	30	5051	0.276727	0.628924	1.93525	maker-HiC_scaffold_1-snap-1963.25;maker-HiC_scaffold_15-snap-85.9	ko03430
ko04016	MAPK signaling pathway - plant	Environmental Information Processing	Signal transduction	13	174	183	5051	0.00995677	0.118044	2.06215	augustus_masked-HiC_scaffold_1-processed-2098.5;augustus_masked-HiC_scaffold_10-processed-1221.47;augustus_masked-HiC_scaffold_10-processed-1600.4;augustus_masked-HiC_scaffold_3-processed-1874.6;maker-HiC_scaffold_1-snap-10.23;maker-HiC_scaffold_1-snap-1717.3;maker-HiC_scaffold_10-snap-1600.29;maker-HiC_scaffold_7-snap-1265.0;snap_masked-HiC_scaffold_1-processed-286.57;snap_masked-HiC_scaffold_1-…	ko04016
ko04075	Plant hormone signal transduction	Environmental Information Processing	Signal transduction	14	174	305	5051	0.164878	0.576028	1.33247	augustus_masked-HiC_scaffold_10-processed-1221.47;augustus_masked-HiC_scaffold_13-processed-26.27;augustus_masked-HiC_scaffold_3-processed-1874.6;maker-HiC_scaffold_1-snap-2020.3;maker-HiC_scaffold_12-snap-1849.1;maker-HiC_scaffold_12-snap-71.44;maker-HiC_scaffold_13-snap-19.45;maker-HiC_scaffold_6-snap-1165.24;maker-HiC_scaffold_6-snap-1170.0;snap_masked-HiC_scaffold_1-processed-286.57;snap_mask…	ko04075
ko04120	Ubiquitin mediated proteolysis	Genetic Information Processing	Folding, sorting and degradation	2	174	95	5051	0.84557	0.999417	0.611131	maker-HiC_scaffold_3-snap-562.87;maker-HiC_scaffold_6-snap-562.32	ko04120
ko04141	Protein processing in endoplasmic reticulum	Genetic Information Processing	Folding, sorting and degradation	3	174	227	5051	0.986884	0.999417	0.38364	maker-HiC_scaffold_15-snap-1072.31;maker-HiC_scaffold_3-snap-1675.35;snap_masked-HiC_scaffold_11-processed-31.38	ko04141
ko04144	Endocytosis	Cellular Processes	Transport and catabolism	1	174	162	5051	0.99689	0.999417	0.17919	maker-HiC_scaffold_3-snap-42.38	ko04144
ko04145	Phagosome	Cellular Processes	Transport and catabolism	2	174	102	5051	0.872752	0.999417	0.569191	maker-HiC_scaffold_3-snap-46.11;maker-HiC_scaffold_6-snap-1149.9	ko04145
ko04146	Peroxisome	Cellular Processes	Transport and catabolism	3	174	75	5051	0.481088	0.849235	1.16115	maker-HiC_scaffold_7-snap-1265.0;maker-HiC_scaffold_8-snap-715.17;maker-HiC_scaffold_8-snap-716.23	ko04146
ko04626	Plant-pathogen interaction	Organismal Systems	Environmental adaptation	13	174	301	5051	0.236391	0.590977	1.25373	augustus_masked-HiC_scaffold_10-processed-262.46;augustus_masked-HiC_scaffold_12-processed-1487.42;augustus_masked-HiC_scaffold_2-processed-1745.35;maker-HiC_scaffold_1-snap-368.10;maker-HiC_scaffold_1-snap-603.6;maker-HiC_scaffold_1-snap-625.9;maker-HiC_scaffold_13-snap-626.32;maker-HiC_scaffold_15-snap-701.21;maker-HiC_scaffold_6-snap-217.24;maker-HiC_scaffold_6-snap-909.18;snap_masked-HiC_scaf…	ko04626
ko04712	Circadian rhythm - plant	Organismal Systems	Environmental adaptation	3	174	58	5051	0.32269	0.703383	1.50149	maker-HiC_scaffold_12-snap-1849.1;maker-HiC_scaffold_15-snap-1157.18;maker-HiC_scaffold_5-snap-408.33	ko04712
HD1-0d-vs-HD1-3d
id	Term	Classification_level1	Classification_level2	ListHits	ListTotal	PopHits	PopTotal	p-value	q-value	Enrichment_score	geneID	hyperlink_only_excel
ko00010	Glycolysis / Gluconeogenesis	Metabolism	Carbohydrate metabolism	5	396	115	5051	0.953919	1	0.554567	maker-HiC_scaffold_10-snap-1719.25;maker-HiC_scaffold_13-snap-1451.2;maker-HiC_scaffold_2-snap-50.16;maker-HiC_scaffold_6-snap-1118.8;snap_masked-HiC_scaffold_13-processed-186.25	ko00010
ko00020	Citrate cycle (TCA cycle)	Metabolism	Carbohydrate metabolism	1	396	53	5051	0.9871	1	0.240661	maker-HiC_scaffold_10-snap-1719.25	ko00020
ko00030	Pentose phosphate pathway	Metabolism	Carbohydrate metabolism	2	396	41	5051	0.843268	1	0.622198	maker-HiC_scaffold_11-snap-34.22;maker-HiC_scaffold_7-snap-25.8	ko00030
ko00040	Pentose and glucuronate interconversions	Metabolism	Carbohydrate metabolism	9	396	119	5051	0.595789	0.995955	0.964668	augustus_masked-HiC_scaffold_2-processed-641.7;maker-HiC_scaffold_12-snap-493.30;maker-HiC_scaffold_13-snap-110.5;maker-HiC_scaffold_6-snap-1024.51;maker-HiC_scaffold_7-snap-48.35;maker-HiC_scaffold_7-snap-896.19;maker-HiC_scaffold_8-snap-46.0;maker-HiC_scaffold_8-snap-82.17;snap_masked-HiC_scaffold_2-processed-471.7	ko00040
ko00051	Fructose and mannose metabolism	Metabolism	Carbohydrate metabolism	2	396	43	5051	0.861971	1	0.593258	maker-HiC_scaffold_5-snap-632.9;maker-HiC_scaffold_7-snap-1351.3	ko00051
ko00052	Galactose metabolism	Metabolism	Carbohydrate metabolism	6	396	55	5051	0.259738	0.869296	1.39146	genemark-HiC_scaffold_10-processed-2085.31;maker-HiC_scaffold_1-snap-743.10;maker-HiC_scaffold_1-snap-743.9;maker-HiC_scaffold_7-snap-40.2;maker-HiC_scaffold_7-snap-935.36;maker-HiC_scaffold_8-snap-52.3	ko00052
ko00053	Ascorbate and aldarate metabolism	Metabolism	Carbohydrate metabolism	4	396	42	5051	0.420862	0.900449	1.21477	augustus_masked-HiC_scaffold_2-processed-641.7;maker-HiC_scaffold_6-snap-1118.8;maker-HiC_scaffold_8-snap-1102.2;snap_masked-HiC_scaffold_13-processed-186.25	ko00053
ko00061	Fatty acid biosynthesis	Metabolism	Lipid metabolism	1	396	40	5051	0.962333	1	0.318876	maker-HiC_scaffold_3-snap-403.30	ko00061
ko00062	Fatty acid elongation	Metabolism	Lipid metabolism	3	396	25	5051	0.311813	0.869296	1.53061	augustus_masked-HiC_scaffold_1-processed-2171.31;augustus_masked-HiC_scaffold_7-processed-153.6;maker-HiC_scaffold_5-snap-189.13	ko00062
ko00071	Fatty acid degradation	Metabolism	Lipid metabolism	2	396	43	5051	0.861971	1	0.593258	maker-HiC_scaffold_6-snap-1118.8;snap_masked-HiC_scaffold_13-processed-186.25	ko00071
ko00073	Cutin, suberine and wax biosynthesis	Metabolism	Lipid metabolism	3	396	28	5051	0.378136	0.869714	1.36661	maker-HiC_scaffold_7-snap-461.20;maker-HiC_scaffold_8-snap-288.25;snap_masked-HiC_scaffold_15-processed-100.15	ko00073
ko00100	Steroid biosynthesis	Metabolism	Lipid metabolism	9	396	30	5051	0.000330499	0.00434371	3.82652	augustus_masked-HiC_scaffold_1-processed-27.13;genemark-HiC_scaffold_10-processed-2126.56;maker-HiC_scaffold_12-snap-63.32;maker-HiC_scaffold_15-snap-1381.48;maker-HiC_scaffold_3-snap-256.23;maker-HiC_scaffold_6-snap-1223.31;maker-HiC_scaffold_6-snap-1231.26;snap_masked-HiC_scaffold_13-processed-1677.15;snap_masked-HiC_scaffold_13-processed-1701.11	ko00100
ko00130	Ubiquinone and other terpenoid-quinone biosynthesis	Metabolism	Metabolism of cofactors and vitamins	4	396	49	5051	0.542764	0.979104	1.04123	maker-HiC_scaffold_3-snap-1182.35;maker-HiC_scaffold_3-snap-805.50;maker-HiC_scaffold_4-snap-508.21;maker-HiC_scaffold_9-snap-465.4	ko00130
ko00190	Oxidative phosphorylation	Metabolism	Energy metabolism	2	396	124	5051	0.999583	1	0.205727	maker-HiC_scaffold_3-snap-45.29;maker-HiC_scaffold_7-snap-185.42	ko00190
ko00195	Photosynthesis	Metabolism	Energy metabolism	9	396	54	5051	0.023007	0.162819	2.12584	augustus_masked-HiC_scaffold_1-processed-475.31;augustus_masked-HiC_scaffold_1-processed-499.11;augustus_masked-HiC_scaffold_2-processed-183.21;maker-HiC_scaffold_6-snap-826.36;maker-HiC_scaffold_7-snap-1397.22;maker-HiC_scaffold_7-snap-589.7;maker-HiC_scaffold_7-snap-590.11;snap_masked-HiC_scaffold_3-processed-40.38;snap_masked-scaffold_2566-processed-0.1	ko00195
ko00196	Photosynthesis - antenna proteins	Metabolism	Energy metabolism	12	396	19	5051	1.39693e-09	1.019e-07	8.05582	augustus_masked-HiC_scaffold_4-processed-267.30;augustus_masked-HiC_scaffold_4-processed-267.35;genemark-HiC_scaffold_10-processed-231.24;maker-HiC_scaffold_1-snap-378.31;maker-HiC_scaffold_1-snap-417.33;maker-HiC_scaffold_11-snap-1598.22;maker-HiC_scaffold_11-snap-1602.4;maker-HiC_scaffold_11-snap-1602.8;maker-HiC_scaffold_2-snap-1609.32;maker-HiC_scaffold_6-snap-1330.7;maker-HiC_scaffold_7-snap…	ko00196
ko00220	Arginine biosynthesis	Metabolism	Amino acid metabolism	3	396	29	5051	0.400006	0.897575	1.31949	augustus_masked-HiC_scaffold_14-processed-1304.54;maker-HiC_scaffold_1-snap-1871.0;maker-HiC_scaffold_14-snap-1239.16	ko00220
ko00230	Purine metabolism	Metabolism	Nucleotide metabolism	4	396	78	5051	0.871274	1	0.654105	augustus_masked-HiC_scaffold_13-processed-1513.45;maker-HiC_scaffold_3-snap-1663.4;maker-HiC_scaffold_4-snap-39.4;snap_masked-HiC_scaffold_7-processed-860.27	ko00230
ko00240	Pyrimidine metabolism	Metabolism	Nucleotide metabolism	3	396	83	5051	0.963806	1	0.461026	maker-HiC_scaffold_2-snap-671.33;maker-HiC_scaffold_7-snap-867.0;snap_masked-HiC_scaffold_7-processed-860.27	ko00240
ko00250	Alanine, aspartate and glutamate metabolism	Metabolism	Amino acid metabolism	3	396	44	5051	0.682081	1	0.869663	augustus_masked-HiC_scaffold_14-processed-1304.54;maker-HiC_scaffold_14-snap-1239.16;snap_masked-HiC_scaffold_10-processed-1002.12	ko00250
ko00260	Glycine, serine and threonine metabolism	Metabolism	Amino acid metabolism	2	396	88	5051	0.993872	1	0.289888	maker-HiC_scaffold_2-snap-622.57;maker-HiC_scaffold_5-snap-527.4	ko00260
ko00270	Cysteine and methionine metabolism	Metabolism	Amino acid metabolism	17	396	138	5051	0.040381	0.265361	1.57127	augustus_masked-HiC_scaffold_11-processed-1085.4;augustus_masked-HiC_scaffold_13-processed-1043.50;augustus_masked-HiC_scaffold_13-processed-1061.57;augustus_masked-HiC_scaffold_14-processed-1304.54;augustus_masked-HiC_scaffold_6-processed-594.25;augustus_masked-HiC_scaffold_9-processed-131.30;maker-HiC_scaffold_11-snap-1375.5;maker-HiC_scaffold_11-snap-1417.23;maker-HiC_scaffold_11-snap-1568.0;m…	ko00270
ko00280	Valine, leucine and isoleucine degradation	Metabolism	Amino acid metabolism	3	396	42	5051	0.650825	0.997932	0.911075	maker-HiC_scaffold_5-snap-960.3;maker-HiC_scaffold_6-snap-1118.8;snap_masked-HiC_scaffold_13-processed-186.25	ko00280
ko00300	Lysine biosynthesis	Metabolism	Amino acid metabolism	2	396	18	5051	0.41798	0.900449	1.41723	maker-HiC_scaffold_3-snap-411.2;maker-HiC_scaffold_3-snap-411.3	ko00300
ko00310	Lysine degradation	Metabolism	Amino acid metabolism	2	396	43	5051	0.861971	1	0.593258	maker-HiC_scaffold_6-snap-1118.8;snap_masked-HiC_scaffold_13-processed-186.25	ko00310
ko00330	Arginine and proline metabolism	Metabolism	Amino acid metabolism	7	396	69	5051	0.295157	0.869296	1.29399	augustus_masked-HiC_scaffold_14-processed-1304.54;maker-HiC_scaffold_1-snap-1871.0;maker-HiC_scaffold_1-snap-57.30;maker-HiC_scaffold_14-snap-1239.16;maker-HiC_scaffold_6-snap-1118.8;snap_masked-HiC_scaffold_13-processed-186.25;snap_masked-HiC_scaffold_5-processed-128.20	ko00330
ko00340	Histidine metabolism	Metabolism	Amino acid metabolism	4	396	21	5051	0.0768422	0.372078	2.42953	maker-HiC_scaffold_3-snap-518.58;maker-HiC_scaffold_3-snap-519.0;maker-HiC_scaffold_6-snap-1118.8;snap_masked-HiC_scaffold_13-processed-186.25	ko00340
ko00350	Tyrosine metabolism	Metabolism	Amino acid metabolism	4	396	45	5051	0.474466	0.936518	1.13378	augustus_masked-HiC_scaffold_14-processed-1304.54;maker-HiC_scaffold_14-snap-1239.16;maker-HiC_scaffold_2-snap-1561.21;maker-HiC_scaffold_4-snap-1330.9	ko00350
ko00360	Phenylalanine metabolism	Metabolism	Amino acid metabolism	4	396	53	5051	0.606234	0.995955	0.962645	augustus_masked-HiC_scaffold_14-processed-1304.54;maker-HiC_scaffold_1-snap-57.30;maker-HiC_scaffold_11-snap-605.48;maker-HiC_scaffold_14-snap-1239.16	ko00360
ko00380	Tryptophan metabolism	Metabolism	Amino acid metabolism	7	396	88	5051	0.541874	0.979104	1.01461	augustus_masked-HiC_scaffold_14-processed-353.13;maker-HiC_scaffold_1-snap-57.30;maker-HiC_scaffold_12-snap-548.23;maker-HiC_scaffold_15-snap-527.29;maker-HiC_scaffold_6-snap-1118.8;maker-HiC_scaffold_8-snap-124.39;snap_masked-HiC_scaffold_13-processed-186.25	ko00380
ko00400	Phenylalanine, tyrosine and tryptophan biosynthesis	Metabolism	Amino acid metabolism	5	396	46	5051	0.291103	0.869296	1.38642	augustus_masked-HiC_scaffold_14-processed-1304.54;augustus_masked-HiC_scaffold_8-processed-682.3;maker-HiC_scaffold_10-snap-395.1;maker-HiC_scaffold_14-snap-1239.16;snap_masked-HiC_scaffold_5-processed-1194.17	ko00400
ko00410	beta-Alanine metabolism	Metabolism	Metabolism of other amino acids	2	396	43	5051	0.861971	1	0.593258	maker-HiC_scaffold_6-snap-1118.8;snap_masked-HiC_scaffold_13-processed-186.25	ko00410
ko00450	Selenocompound metabolism	Metabolism	Metabolism of other amino acids	5	396	26	5051	0.0482268	0.290542	2.45289	augustus_masked-HiC_scaffold_11-processed-1085.4;augustus_masked-HiC_scaffold_6-processed-594.25;maker-HiC_scaffold_1-snap-639.16;maker-HiC_scaffold_15-snap-15.25;maker-HiC_scaffold_6-snap-593.29	ko00450
ko00460	Cyanoamino acid metabolism	Metabolism	Metabolism of other amino acids	4	396	37	5051	0.329352	0.869714	1.37892	maker-HiC_scaffold_2-snap-622.57;maker-HiC_scaffold_5-snap-527.4;maker-HiC_scaffold_6-snap-826.41;maker-HiC_scaffold_8-snap-1144.58	ko00460
ko00480	Glutathione metabolism	Metabolism	Metabolism of other amino acids	14	396	117	5051	0.072096	0.368491	1.52625	maker-HiC_scaffold_1-snap-1600.31;maker-HiC_scaffold_11-snap-1675.46;maker-HiC_scaffold_12-snap-701.1;maker-HiC_scaffold_12-snap-701.2;maker-HiC_scaffold_13-snap-950.3;maker-HiC_scaffold_13-snap-953.5;maker-HiC_scaffold_15-snap-107.35;maker-HiC_scaffold_2-snap-1492.35;maker-HiC_scaffold_2-snap-1493.6;maker-HiC_scaffold_2-snap-1497.35;maker-HiC_scaffold_5-snap-375.8;maker-HiC_scaffold_7-snap-25.8;…	ko00480
ko00500	Starch and sucrose metabolism	Metabolism	Carbohydrate metabolism	21	396	119	5051	0.000307574	0.00434371	2.25089	augustus_masked-HiC_scaffold_14-processed-942.20;maker-HiC_scaffold_1-snap-663.17;maker-HiC_scaffold_1-snap-96.34;maker-HiC_scaffold_12-snap-1815.12;maker-HiC_scaffold_12-snap-830.15;maker-HiC_scaffold_14-snap-977.10;maker-HiC_scaffold_15-snap-1196.15;maker-HiC_scaffold_15-snap-1204.17;maker-HiC_scaffold_15-snap-51.18;maker-HiC_scaffold_2-snap-435.36;maker-HiC_scaffold_3-snap-108.16;maker-HiC_sca…	ko00500
ko00510	N-Glycan biosynthesis	Metabolism	Glycan biosynthesis and metabolism	2	396	39	5051	0.822297	1	0.654105	maker-HiC_scaffold_10-snap-2098.4;maker-HiC_scaffold_13-snap-135.29	ko00510
ko00520	Amino sugar and nucleotide sugar metabolism	Metabolism	Carbohydrate metabolism	17	396	143	5051	0.0536872	0.290542	1.51633	augustus_masked-HiC_scaffold_10-processed-1600.4;augustus_masked-HiC_scaffold_10-processed-923.29;augustus_masked-HiC_scaffold_12-processed-1079.9;augustus_masked-HiC_scaffold_2-processed-641.7;augustus_masked-HiC_scaffold_7-processed-229.65;maker-HiC_scaffold_1-snap-10.23;maker-HiC_scaffold_1-snap-424.36;maker-HiC_scaffold_10-snap-1600.29;maker-HiC_scaffold_10-snap-1601.2;maker-HiC_scaffold_10-s…	ko00520
ko00561	Glycerolipid metabolism	Metabolism	Lipid metabolism	9	396	73	5051	0.11518	0.529826	1.57254	genemark-HiC_scaffold_3-processed-981.26;maker-HiC_scaffold_10-snap-1475.14;maker-HiC_scaffold_13-snap-459.0;maker-HiC_scaffold_3-snap-1798.22;maker-HiC_scaffold_6-snap-1118.8;maker-HiC_scaffold_7-snap-726.10;snap_masked-HiC_scaffold_13-processed-1677.15;snap_masked-HiC_scaffold_13-processed-1701.11;snap_masked-HiC_scaffold_13-processed-186.25	ko00561
ko00562	Inositol phosphate metabolism	Metabolism	Carbohydrate metabolism	3	396	64	5051	0.888397	1	0.597893	maker-HiC_scaffold_10-snap-1524.4;maker-HiC_scaffold_10-snap-1791.6;maker-HiC_scaffold_9-snap-590.17	ko00562
ko00564	Glycerophospholipid metabolism	Metabolism	Lipid metabolism	11	396	104	5051	0.189619	0.726872	1.34909	genemark-HiC_scaffold_3-processed-981.26;maker-HiC_scaffold_10-snap-1475.14;maker-HiC_scaffold_12-snap-1036.5;maker-HiC_scaffold_13-snap-1713.19;maker-HiC_scaffold_13-snap-459.0;maker-HiC_scaffold_3-snap-1798.22;maker-HiC_scaffold_6-snap-188.36;maker-HiC_scaffold_9-snap-266.0;maker-HiC_scaffold_9-snap-590.17;snap_masked-HiC_scaffold_13-processed-1677.15;snap_masked-HiC_scaffold_13-processed-1701.…	ko00564
ko00565	Ether lipid metabolism	Metabolism	Lipid metabolism	5	396	43	5051	0.244946	0.869296	1.48315	maker-HiC_scaffold_12-snap-1036.5;maker-HiC_scaffold_9-snap-266.0;maker-HiC_scaffold_9-snap-590.17;snap_masked-HiC_scaffold_13-processed-1677.15;snap_masked-HiC_scaffold_13-processed-1701.11	ko00565
ko00590	Arachidonic acid metabolism	Metabolism	Lipid metabolism	4	396	14	5051	0.0197936	0.151751	3.6443	maker-HiC_scaffold_15-snap-107.35;maker-HiC_scaffold_5-snap-718.4;snap_masked-HiC_scaffold_13-processed-1677.15;snap_masked-HiC_scaffold_13-processed-1701.11	ko00590
ko00591	Linoleic acid metabolism	Metabolism	Lipid metabolism	2	396	20	5051	0.472575	0.936518	1.27551	snap_masked-HiC_scaffold_13-processed-1677.15;snap_masked-HiC_scaffold_13-processed-1701.11	ko00591
ko00592	alpha-Linolenic acid metabolism	Metabolism	Lipid metabolism	5	396	51	5051	0.370648	0.869714	1.2505	maker-HiC_scaffold_12-snap-299.31;maker-HiC_scaffold_7-snap-144.1;snap_masked-HiC_scaffold_13-processed-1677.15;snap_masked-HiC_scaffold_13-processed-1701.11;snap_masked-HiC_scaffold_8-processed-315.33	ko00592
ko00600	Sphingolipid metabolism	Metabolism	Lipid metabolism	2	396	25	5051	0.594513	0.995955	1.0204	maker-HiC_scaffold_7-snap-1074.22;maker-HiC_scaffold_8-snap-442.13	ko00600
ko00603	Glycosphingolipid biosynthesis - globo and isoglobo series	Metabolism	Glycan biosynthesis and metabolism	1	396	9	5051	0.520689	0.979104	1.41723	snap_masked-HiC_scaffold_4-processed-1324.18	ko00603
ko00620	Pyruvate metabolism	Metabolism	Carbohydrate metabolism	8	396	86	5051	0.360842	0.869714	1.18652	maker-HiC_scaffold_10-snap-1719.25;maker-HiC_scaffold_11-snap-1540.0;maker-HiC_scaffold_12-snap-991.30;maker-HiC_scaffold_2-snap-133.3;maker-HiC_scaffold_2-snap-50.16;maker-HiC_scaffold_3-snap-403.30;maker-HiC_scaffold_6-snap-1118.8;snap_masked-HiC_scaffold_13-processed-186.25	ko00620
ko00630	Glyoxylate and dicarboxylate metabolism	Metabolism	Carbohydrate metabolism	7	396	83	5051	0.478438	0.936518	1.07573	maker-HiC_scaffold_1-snap-1541.2;maker-HiC_scaffold_1-snap-1546.35;maker-HiC_scaffold_10-snap-1905.9;maker-HiC_scaffold_2-snap-50.16;maker-HiC_scaffold_2-snap-622.57;maker-HiC_scaffold_4-snap-845.37;maker-HiC_scaffold_5-snap-527.4	ko00630
ko00640	Propanoate metabolism	Metabolism	Carbohydrate metabolism	2	396	29	5051	0.675982	1	0.879659	maker-HiC_scaffold_3-snap-403.30;maker-HiC_scaffold_5-snap-960.3	ko00640
ko00650	Butanoate metabolism	Metabolism	Carbohydrate metabolism	1	396	15	5051	0.706664	1	0.850337	maker-HiC_scaffold_2-snap-50.16	ko00650
ko00670	One carbon pool by folate	Metabolism	Metabolism of cofactors and vitamins	2	396	27	5051	0.637034	0.997932	0.944819	maker-HiC_scaffold_2-snap-622.57;maker-HiC_scaffold_5-snap-527.4	ko00670
ko00710	Carbon fixation in photosynthetic organisms	Metabolism	Energy metabolism	8	396	78	5051	0.265694	0.869296	1.30821	augustus_masked-HiC_scaffold_14-processed-1304.54;maker-HiC_scaffold_10-snap-1719.25;maker-HiC_scaffold_10-snap-1905.9;maker-HiC_scaffold_11-snap-1540.0;maker-HiC_scaffold_12-snap-991.30;maker-HiC_scaffold_14-snap-1239.16;maker-HiC_scaffold_2-snap-133.3;maker-HiC_scaffold_3-snap-9.22	ko00710
ko00750	Vitamin B6 metabolism	Metabolism	Metabolism of cofactors and vitamins	2	396	16	5051	0.360672	0.869714	1.59438	maker-HiC_scaffold_8-snap-412.6;maker-HiC_scaffold_9-snap-134.26	ko00750
ko00790	Folate biosynthesis	Metabolism	Metabolism of cofactors and vitamins	1	396	20	5051	0.805261	1	0.637753	maker-HiC_scaffold_5-snap-718.4	ko00790
ko00860	Porphyrin and chlorophyll metabolism	Metabolism	Metabolism of cofactors and vitamins	8	396	53	5051	0.0523009	0.290542	1.92529	maker-HiC_scaffold_2-snap-112.18;maker-HiC_scaffold_2-snap-1592.34;maker-HiC_scaffold_2-snap-428.35;maker-HiC_scaffold_3-snap-586.1;maker-HiC_scaffold_6-snap-1237.16;maker-HiC_scaffold_6-snap-141.21;maker-HiC_scaffold_6-snap-204.10;maker-HiC_scaffold_7-snap-1014.6	ko00860
ko00900	Terpenoid backbone biosynthesis	Metabolism	Metabolism of terpenoids and polyketides	4	396	69	5051	0.801281	1	0.739423	maker-HiC_scaffold_5-snap-1901.40;maker-HiC_scaffold_6-snap-756.13;maker-HiC_scaffold_7-snap-1014.6;maker-HiC_scaffold_7-snap-1246.20	ko00900
ko00902	Monoterpenoid biosynthesis	Metabolism	Metabolism of terpenoids and polyketides	3	396	35	5051	0.525043	0.979104	1.09329	maker-HiC_scaffold_1-snap-1246.20;maker-HiC_scaffold_12-snap-1142.31;maker-HiC_scaffold_2-snap-1112.43	ko00902
ko00903	Limonene and pinene degradation	Metabolism	Metabolism of terpenoids and polyketides	2	396	10	5051	0.181882	0.726872	2.55101	maker-HiC_scaffold_6-snap-1118.8;snap_masked-HiC_scaffold_13-processed-186.25	ko00903
ko00904	Diterpenoid biosynthesis	Metabolism	Metabolism of terpenoids and polyketides	5	396	34	5051	0.123154	0.53953	1.87574	maker-HiC_scaffold_1-snap-1663.18;maker-HiC_scaffold_10-snap-733.35;maker-HiC_scaffold_11-snap-1493.31;maker-HiC_scaffold_11-snap-1656.9;maker-HiC_scaffold_5-snap-20.24	ko00904
ko00905	Brassinosteroid biosynthesis	Metabolism	Metabolism of terpenoids and polyketides	3	396	25	5051	0.311813	0.869296	1.53061	maker-HiC_scaffold_10-snap-1660.27;maker-HiC_scaffold_10-snap-1933.3;maker-HiC_scaffold_7-snap-1366.21	ko00905
ko00906	Carotenoid biosynthesis	Metabolism	Metabolism of terpenoids and polyketides	6	396	47	5051	0.158979	0.66482	1.6283	maker-HiC_scaffold_1-snap-200.45;maker-HiC_scaffold_15-snap-406.0;maker-HiC_scaffold_3-snap-1829.0;maker-HiC_scaffold_3-snap-1857.33;maker-HiC_scaffold_8-snap-466.0;snap_masked-HiC_scaffold_11-processed-1487.12	ko00906
ko00908	Zeatin biosynthesis	Metabolism	Metabolism of terpenoids and polyketides	4	396	44	5051	0.456782	0.936518	1.15955	augustus_masked-HiC_scaffold_5-processed-135.10;maker-HiC_scaffold_6-snap-179.18;snap_masked-HiC_scaffold_13-processed-994.15;snap_masked-HiC_scaffold_6-processed-180.22	ko00908
ko00909	Sesquiterpenoid and triterpenoid biosynthesis	Metabolism	Metabolism of terpenoids and polyketides	7	396	32	5051	0.0104175	0.0958413	2.79017	maker-HiC_scaffold_11-snap-1631.45;maker-HiC_scaffold_11-snap-1638.7;maker-HiC_scaffold_11-snap-1639.31;maker-HiC_scaffold_11-snap-975.1;maker-HiC_scaffold_3-snap-256.23;maker-HiC_scaffold_6-snap-1223.31;maker-HiC_scaffold_6-snap-1231.26	ko00909
ko00910	Nitrogen metabolism	Metabolism	Energy metabolism	2	396	25	5051	0.594513	0.995955	1.0204	maker-HiC_scaffold_7-snap-49.29;snap_masked-HiC_scaffold_10-processed-1002.12	ko00910
ko00920	Sulfur metabolism	Metabolism	Energy metabolism	3	396	42	5051	0.650825	0.997932	0.911075	augustus_masked-HiC_scaffold_9-processed-131.30;maker-HiC_scaffold_4-snap-661.14;snap_masked-HiC_scaffold_2-processed-1841.23	ko00920
ko00940	Phenylpropanoid biosynthesis	Metabolism	Biosynthesis of other secondary metabolites	38	396	226	5051	3.89316e-06	8.95428e-05	2.14465	augustus_masked-HiC_scaffold_11-processed-1405.6;augustus_masked-HiC_scaffold_11-processed-1407.37;augustus_masked-HiC_scaffold_11-processed-1408.28;augustus_masked-HiC_scaffold_15-processed-125.0;augustus_masked-HiC_scaffold_15-processed-126.18;augustus_masked-HiC_scaffold_15-processed-285.39;augustus_masked-HiC_scaffold_3-processed-23.28;augustus_masked-HiC_scaffold_8-processed-653.5;maker-HiC_…	ko00940
ko00941	Flavonoid biosynthesis	Metabolism	Biosynthesis of other secondary metabolites	25	396	84	5051	2.21523e-09	1.019e-07	3.79615	augustus_masked-HiC_scaffold_11-processed-1405.6;augustus_masked-HiC_scaffold_11-processed-1407.37;augustus_masked-HiC_scaffold_11-processed-1408.28;augustus_masked-HiC_scaffold_15-processed-125.0;augustus_masked-HiC_scaffold_15-processed-126.18;augustus_masked-HiC_scaffold_15-processed-285.39;augustus_masked-HiC_scaffold_3-processed-23.28;augustus_masked-HiC_scaffold_8-processed-653.5;maker-HiC_…	ko00941
ko00945	Stilbenoid, diarylheptanoid and gingerol biosynthesis	Metabolism	Biosynthesis of other secondary metabolites	20	396	64	5051	3.73845e-08	1.14646e-06	3.98595	augustus_masked-HiC_scaffold_11-processed-1405.6;augustus_masked-HiC_scaffold_11-processed-1407.37;augustus_masked-HiC_scaffold_11-processed-1408.28;augustus_masked-HiC_scaffold_15-processed-125.0;augustus_masked-HiC_scaffold_15-processed-126.18;augustus_masked-HiC_scaffold_15-processed-285.39;augustus_masked-HiC_scaffold_3-processed-23.28;augustus_masked-HiC_scaffold_8-processed-653.5;maker-HiC_…	ko00945
ko00950	Isoquinoline alkaloid biosynthesis	Metabolism	Biosynthesis of other secondary metabolites	3	396	28	5051	0.378136	0.869714	1.36661	augustus_masked-HiC_scaffold_14-processed-1304.54;maker-HiC_scaffold_14-snap-1239.16;maker-HiC_scaffold_4-snap-1330.9	ko00950
ko00960	Tropane, piperidine and pyridine alkaloid biosynthesis	Metabolism	Biosynthesis of other secondary metabolites	2	396	24	5051	0.571897	0.995955	1.06292	augustus_masked-HiC_scaffold_14-processed-1304.54;maker-HiC_scaffold_14-snap-1239.16	ko00960
ko00998	Biosynthesis of various secondary metabolites - part 2	Metabolism	Biosynthesis of other secondary metabolites	1	396	5	5051	0.335281	0.869714	2.55101	maker-HiC_scaffold_15-snap-358.35	ko00998
ko02010	ABC transporters	Environmental Information Processing	Membrane transport	10	396	51	5051	0.00541431	0.0553462	2.50099	augustus_masked-HiC_scaffold_10-processed-302.35;augustus_masked-HiC_scaffold_3-processed-1649.13;maker-HiC_scaffold_1-snap-1675.15;maker-HiC_scaffold_12-snap-1298.10;maker-HiC_scaffold_12-snap-1407.33;maker-HiC_scaffold_12-snap-508.4;maker-HiC_scaffold_13-snap-1065.24;maker-HiC_scaffold_15-snap-276.21;maker-HiC_scaffold_15-snap-62.0;maker-HiC_scaffold_3-snap-57.4	ko02010
ko03013	RNA transport	Genetic Information Processing	Translation	1	396	192	5051	1	1	0.0664326	maker-HiC_scaffold_1-snap-670.13	ko03013
ko03015	mRNA surveillance pathway	Genetic Information Processing	Translation	1	396	105	5051	0.999828	1	0.121477	genemark-scaffold_2426-processed-0.0	ko03015
ko03018	RNA degradation	Genetic Information Processing	Folding, sorting and degradation	3	396	100	5051	0.987712	1	0.382652	augustus_masked-HiC_scaffold_6-processed-830.0;maker-HiC_scaffold_10-snap-2084.0;snap_masked-HiC_scaffold_8-processed-779.3	ko03018
ko03030	DNA replication	Genetic Information Processing	Replication and repair	1	396	32	5051	0.927271	1	0.398595	maker-HiC_scaffold_3-snap-933.83	ko03030
ko03040	Spliceosome	Genetic Information Processing	Transcription	4	396	208	5051	0.999964	1	0.245289	augustus_masked-HiC_scaffold_7-processed-771.12;maker-HiC_scaffold_3-snap-1730.3;snap_masked-HiC_scaffold_3-processed-1389.26;snap_masked-HiC_scaffold_3-processed-1407.28	ko03040
ko03050	Proteasome	Genetic Information Processing	Folding, sorting and degradation	2	396	76	5051	0.985435	1	0.335659	augustus_masked-HiC_scaffold_1-processed-34.4;maker-HiC_scaffold_14-snap-481.32	ko03050
ko03410	Base excision repair	Genetic Information Processing	Replication and repair	1	396	24	5051	0.859722	1	0.53146	maker-HiC_scaffold_4-snap-47.16	ko03410
ko03420	Nucleotide excision repair	Genetic Information Processing	Replication and repair	1	396	39	5051	0.959102	1	0.327053	snap_masked-HiC_scaffold_2-processed-1107.14	ko03420
ko04016	MAPK signaling pathway - plant	Environmental Information Processing	Signal transduction	27	396	183	5051	0.000904947	0.0104069	1.88189	augustus_masked-HiC_scaffold_10-processed-1600.4;augustus_masked-HiC_scaffold_10-processed-1980.6;augustus_masked-HiC_scaffold_10-processed-973.11;augustus_masked-HiC_scaffold_13-processed-1462.3;augustus_masked-HiC_scaffold_14-processed-964.30;genemark-HiC_scaffold_14-processed-545.27;genemark-HiC_scaffold_3-processed-1204.28;maker-HiC_scaffold_1-snap-10.23;maker-HiC_scaffold_10-snap-1600.29;mak…	ko04016
ko04070	Phosphatidylinositol signaling system	Environmental Information Processing	Signal transduction	4	396	55	5051	0.635882	0.997932	0.92764	augustus_masked-HiC_scaffold_10-processed-1980.6;maker-HiC_scaffold_10-snap-1475.14;maker-HiC_scaffold_10-snap-1524.4;maker-HiC_scaffold_10-snap-1791.6	ko04070
ko04075	Plant hormone signal transduction	Environmental Information Processing	Signal transduction	44	396	305	5051	3.90647e-05	0.000718791	1.84007	augustus_masked-HiC_scaffold_10-processed-973.11;augustus_masked-HiC_scaffold_12-processed-587.28;augustus_masked-HiC_scaffold_13-processed-1462.3;augustus_masked-HiC_scaffold_14-processed-964.30;augustus_masked-HiC_scaffold_15-processed-170.12;augustus_masked-HiC_scaffold_6-processed-432.36;genemark-HiC_scaffold_11-processed-843.90;genemark-HiC_scaffold_11-processed-844.22;genemark-HiC_scaffold_…	ko04075
ko04120	Ubiquitin mediated proteolysis	Genetic Information Processing	Folding, sorting and degradation	2	396	95	5051	0.996332	1	0.268527	augustus_masked-HiC_scaffold_11-processed-183.6;maker-HiC_scaffold_8-snap-1206.29	ko04120
ko04130	SNARE interactions in vesicular transport	Genetic Information Processing	Folding, sorting and degradation	2	396	31	5051	0.711466	1	0.822906	augustus_masked-HiC_scaffold_6-processed-716.12;maker-HiC_scaffold_2-snap-279.32	ko04130
ko04141	Protein processing in endoplasmic reticulum	Genetic Information Processing	Folding, sorting and degradation	12	396	227	5051	0.95082	1	0.674276	augustus_masked-HiC_scaffold_10-processed-370.14;augustus_masked-HiC_scaffold_7-processed-771.12;augustus_masked-HiC_scaffold_8-processed-454.18;maker-HiC_scaffold_10-snap-370.5;maker-HiC_scaffold_13-snap-90.23;maker-HiC_scaffold_3-snap-1730.3;snap_masked-HiC_scaffold_1-processed-639.5;snap_masked-HiC_scaffold_10-processed-375.5;snap_masked-HiC_scaffold_11-processed-31.38;snap_masked-HiC_scaffold…	ko04141
ko04144	Endocytosis	Cellular Processes	Transport and catabolism	15	396	162	5051	0.28696	0.869296	1.18102	augustus_masked-HiC_scaffold_13-processed-1454.4;augustus_masked-HiC_scaffold_7-processed-771.12;maker-HiC_scaffold_1-snap-2159.0;maker-HiC_scaffold_10-snap-1524.4;maker-HiC_scaffold_11-snap-1252.12;maker-HiC_scaffold_11-snap-1693.0;maker-HiC_scaffold_12-snap-1036.5;maker-HiC_scaffold_12-snap-822.13;maker-HiC_scaffold_2-snap-669.36;maker-HiC_scaffold_3-snap-1730.3;maker-HiC_scaffold_3-snap-414.24…	ko04144
ko04145	Phagosome	Cellular Processes	Transport and catabolism	15	396	102	5051	0.0124766	0.10435	1.87574	augustus_masked-HiC_scaffold_6-processed-375.14;augustus_masked-HiC_scaffold_6-processed-426.17;maker-HiC_scaffold_1-snap-281.0;maker-HiC_scaffold_1-snap-283.1;maker-HiC_scaffold_10-snap-1725.2;maker-HiC_scaffold_10-snap-1991.37;maker-HiC_scaffold_13-snap-1582.18;maker-HiC_scaffold_13-snap-1590.24;maker-HiC_scaffold_14-snap-685.45;maker-HiC_scaffold_15-snap-107.28;maker-HiC_scaffold_3-snap-1282.1…	ko04145
ko04146	Peroxisome	Cellular Processes	Transport and catabolism	1	396	75	5051	0.99791	1	0.170067	maker-HiC_scaffold_4-snap-845.37	ko04146
ko04626	Plant-pathogen interaction	Organismal Systems	Environmental adaptation	27	396	301	5051	0.255374	0.869296	1.14414	augustus_masked-HiC_scaffold_1-processed-2171.31;augustus_masked-HiC_scaffold_10-processed-1980.6;augustus_masked-HiC_scaffold_13-processed-1508.8;augustus_masked-HiC_scaffold_13-processed-1677.2;augustus_masked-HiC_scaffold_2-processed-724.8;augustus_masked-HiC_scaffold_5-processed-641.9;augustus_masked-HiC_scaffold_7-processed-153.6;augustus_masked-scaffold_1783_fragment_9-processed-0.1;genemar…	ko04626
ko04712	Circadian rhythm - plant	Organismal Systems	Environmental adaptation	3	396	58	5051	0.844448	1	0.659744	augustus_masked-HiC_scaffold_11-processed-183.6;maker-HiC_scaffold_12-snap-1849.1;maker-HiC_scaffold_15-snap-1157.18	ko04712
HD1-0d-vs-HD1-6d
id	Term	Classification_level1	Classification_level2	ListHits	ListTotal	PopHits	PopTotal	p-value	q-value	Enrichment_score	geneID	hyperlink_only_excel
ko00010	Glycolysis / Gluconeogenesis	Metabolism	Carbohydrate metabolism	39	1550	115	5051	0.253507	0.572738	1.10513	augustus_masked-HiC_scaffold_7-processed-1130.2;genemark-HiC_scaffold_14-processed-470.33;maker-HiC_scaffold_1-snap-340.24;maker-HiC_scaffold_1-snap-361.27;maker-HiC_scaffold_10-snap-1482.1;maker-HiC_scaffold_10-snap-1719.25;maker-HiC_scaffold_11-snap-1770.26;maker-HiC_scaffold_12-snap-141.9;maker-HiC_scaffold_12-snap-2024.35;maker-HiC_scaffold_12-snap-2029.3;maker-HiC_scaffold_12-snap-873.7;make…	ko00010
ko00020	Citrate cycle (TCA cycle)	Metabolism	Carbohydrate metabolism	16	1550	53	5051	0.583275	0.970424	0.983761	genemark-HiC_scaffold_10-processed-274.76;maker-HiC_scaffold_10-snap-1597.7;maker-HiC_scaffold_10-snap-1719.25;maker-HiC_scaffold_11-snap-1056.49;maker-HiC_scaffold_12-snap-141.9;maker-HiC_scaffold_13-snap-1047.11;maker-HiC_scaffold_13-snap-152.4;maker-HiC_scaffold_2-snap-1771.23;maker-HiC_scaffold_3-snap-278.2;maker-HiC_scaffold_3-snap-279.19;maker-HiC_scaffold_3-snap-908.6;maker-HiC_scaffold_5-…	ko00020
ko00030	Pentose phosphate pathway	Metabolism	Carbohydrate metabolism	22	1550	41	5051	0.00176202	0.0340838	1.74858	augustus_masked-HiC_scaffold_12-processed-390.5;augustus_masked-HiC_scaffold_14-processed-628.64;augustus_masked-HiC_scaffold_15-processed-62.58;maker-HiC_scaffold_1-snap-340.24;maker-HiC_scaffold_1-snap-361.27;maker-HiC_scaffold_1-snap-738.1;maker-HiC_scaffold_10-snap-1060.37;maker-HiC_scaffold_10-snap-2111.3;maker-HiC_scaffold_11-snap-1422.36;maker-HiC_scaffold_11-snap-34.22;maker-HiC_scaffold_…	ko00030
ko00040	Pentose and glucuronate interconversions	Metabolism	Carbohydrate metabolism	26	1550	119	5051	0.988575	1	0.711987	augustus_masked-HiC_scaffold_10-processed-1964.23;augustus_masked-HiC_scaffold_2-processed-641.7;maker-HiC_scaffold_10-snap-2023.6;maker-HiC_scaffold_11-snap-265.32;maker-HiC_scaffold_13-snap-1034.0;maker-HiC_scaffold_13-snap-110.5;maker-HiC_scaffold_13-snap-1222.28;maker-HiC_scaffold_13-snap-150.25;maker-HiC_scaffold_13-snap-1768.21;maker-HiC_scaffold_3-snap-269.1;maker-HiC_scaffold_5-snap-919.0…	ko00040
ko00051	Fructose and mannose metabolism	Metabolism	Carbohydrate metabolism	17	1550	43	5051	0.136891	0.417518	1.28833	genemark-HiC_scaffold_14-processed-470.33;maker-HiC_scaffold_1-snap-340.24;maker-HiC_scaffold_1-snap-361.27;maker-HiC_scaffold_10-snap-1903.0;maker-HiC_scaffold_12-snap-2024.35;maker-HiC_scaffold_12-snap-2029.3;maker-HiC_scaffold_15-snap-462.11;maker-HiC_scaffold_3-snap-2.22;maker-HiC_scaffold_3-snap-66.28;maker-HiC_scaffold_4-snap-1628.0;maker-HiC_scaffold_7-snap-1351.3;maker-HiC_scaffold_7-snap…	ko00051
ko00052	Galactose metabolism	Metabolism	Carbohydrate metabolism	26	1550	55	5051	0.00691636	0.0843796	1.54048	genemark-HiC_scaffold_10-processed-2085.31;genemark-HiC_scaffold_14-processed-470.33;maker-HiC_scaffold_1-snap-743.10;maker-HiC_scaffold_1-snap-743.9;maker-HiC_scaffold_11-snap-1803.33;maker-HiC_scaffold_11-snap-260.19;maker-HiC_scaffold_12-snap-118.1;maker-HiC_scaffold_12-snap-1883.4;maker-HiC_scaffold_13-snap-1416.23;maker-HiC_scaffold_13-snap-157.7;maker-HiC_scaffold_13-snap-1769.16;maker-HiC_…	ko00052
ko00053	Ascorbate and aldarate metabolism	Metabolism	Carbohydrate metabolism	18	1550	42	5051	0.063485	0.282154	1.39659	augustus_masked-HiC_scaffold_10-processed-1964.23;augustus_masked-HiC_scaffold_2-processed-641.7;augustus_masked-HiC_scaffold_8-processed-1251.114;genemark-HiC_scaffold_3-processed-1561.32;maker-HiC_scaffold_10-snap-1482.1;maker-HiC_scaffold_12-snap-2052.30;maker-HiC_scaffold_3-snap-695.7;maker-HiC_scaffold_5-snap-1199.6;maker-HiC_scaffold_5-snap-1203.22;maker-HiC_scaffold_5-snap-895.0;maker-HiC_…	ko00053
ko00061	Fatty acid biosynthesis	Metabolism	Lipid metabolism	7	1550	40	5051	0.981203	1	0.570274	augustus_masked-HiC_scaffold_10-processed-1746.20;augustus_masked-HiC_scaffold_10-processed-1747.31;augustus_masked-HiC_scaffold_13-processed-1319.2;maker-HiC_scaffold_10-snap-1032.9;maker-HiC_scaffold_10-snap-11.26;maker-HiC_scaffold_3-snap-403.30;maker-HiC_scaffold_5-snap-544.27	ko00061
ko00062	Fatty acid elongation	Metabolism	Lipid metabolism	11	1550	25	5051	0.111351	0.365935	1.43383	augustus_masked-HiC_scaffold_1-processed-131.29;augustus_masked-HiC_scaffold_1-processed-2171.31;augustus_masked-HiC_scaffold_14-processed-269.31;augustus_masked-HiC_scaffold_3-processed-114.18;augustus_masked-HiC_scaffold_7-processed-153.6;maker-HiC_scaffold_10-snap-1294.24;maker-HiC_scaffold_11-snap-929.5;maker-HiC_scaffold_13-snap-113.3;maker-HiC_scaffold_2-snap-291.16;maker-HiC_scaffold_5-sna…	ko00062
ko00071	Fatty acid degradation	Metabolism	Lipid metabolism	15	1550	43	5051	0.326447	0.663775	1.13676	augustus_masked-HiC_scaffold_12-processed-816.8;augustus_masked-HiC_scaffold_2-processed-355.28;augustus_masked-HiC_scaffold_3-processed-1269.17;maker-HiC_scaffold_10-snap-1482.1;maker-HiC_scaffold_11-snap-1160.28;maker-HiC_scaffold_12-snap-177.50;maker-HiC_scaffold_15-snap-189.8;maker-HiC_scaffold_5-snap-40.25;maker-HiC_scaffold_5-snap-544.27;maker-HiC_scaffold_5-snap-61.37;maker-HiC_scaffold_5-…	ko00071
ko00072	Synthesis and degradation of ketone bodies	Metabolism	Lipid metabolism	1	1550	6	5051	0.889257	1	0.543118	snap_masked-HiC_scaffold_15-processed-1130.12	ko00072
ko00073	Cutin, suberine and wax biosynthesis	Metabolism	Lipid metabolism	11	1550	28	5051	0.213714	0.501405	1.28021	augustus_masked-HiC_scaffold_3-processed-1269.17;augustus_masked-HiC_scaffold_6-processed-905.4;maker-HiC_scaffold_1-snap-1685.33;maker-HiC_scaffold_12-snap-177.50;maker-HiC_scaffold_2-snap-1528.22;maker-HiC_scaffold_6-snap-813.32;maker-HiC_scaffold_6-snap-815.18;maker-HiC_scaffold_7-snap-461.20;maker-HiC_scaffold_8-snap-288.25;maker-HiC_scaffold_8-snap-716.23;snap_masked-HiC_scaffold_15-processe…	ko00073
ko00100	Steroid biosynthesis	Metabolism	Lipid metabolism	10	1550	30	5051	0.443685	0.832762	1.08624	augustus_masked-HiC_scaffold_1-processed-27.13;augustus_masked-HiC_scaffold_5-processed-1814.6;genemark-HiC_scaffold_10-processed-2126.56;maker-HiC_scaffold_12-snap-63.32;maker-HiC_scaffold_6-snap-1223.31;maker-HiC_scaffold_6-snap-1231.26;maker-HiC_scaffold_6-snap-219.33;maker-HiC_scaffold_8-snap-459.4;snap_masked-HiC_scaffold_13-processed-1677.15;snap_masked-HiC_scaffold_13-processed-1701.11	ko00100
ko00130	Ubiquinone and other terpenoid-quinone biosynthesis	Metabolism	Metabolism of cofactors and vitamins	18	1550	49	5051	0.219285	0.50477	1.19708	augustus_masked-HiC_scaffold_6-processed-468.45;maker-HiC_scaffold_1-snap-1778.1;maker-HiC_scaffold_10-snap-501.20;maker-HiC_scaffold_11-snap-1623.23;maker-HiC_scaffold_11-snap-4.23;maker-HiC_scaffold_12-snap-1970.13;maker-HiC_scaffold_13-snap-248.13;maker-HiC_scaffold_13-snap-250.1;maker-HiC_scaffold_2-snap-1650.29;maker-HiC_scaffold_2-snap-977.28;maker-HiC_scaffold_3-snap-1182.35;maker-HiC_scaf…	ko00130
ko00190	Oxidative phosphorylation	Metabolism	Energy metabolism	35	1550	124	5051	0.756108	1	0.919797	augustus_masked-HiC_scaffold_14-processed-1312.2;augustus_masked-HiC_scaffold_14-processed-1335.24;augustus_masked-HiC_scaffold_4-processed-1595.20;augustus_masked-HiC_scaffold_4-processed-651.11;augustus_masked-HiC_scaffold_5-processed-1119.21;augustus_masked-HiC_scaffold_8-processed-36.31;augustus_masked-scaffold_1439_fragment_3-processed-0.0;genemark-HiC_scaffold_14-processed-507.21;genemark-H…	ko00190
ko00195	Photosynthesis	Metabolism	Energy metabolism	44	1550	54	5051	1.27818e-14	1.55938e-12	2.65524	augustus_masked-HiC_scaffold_1-processed-475.31;augustus_masked-HiC_scaffold_1-processed-499.11;augustus_masked-HiC_scaffold_12-processed-35.1;augustus_masked-HiC_scaffold_12-processed-980.7;augustus_masked-HiC_scaffold_13-processed-111.9;augustus_masked-HiC_scaffold_14-processed-1312.2;augustus_masked-HiC_scaffold_14-processed-1335.24;augustus_masked-HiC_scaffold_2-processed-1070.3;augustus_mask…	ko00195
ko00196	Photosynthesis - antenna proteins	Metabolism	Energy metabolism	18	1550	19	5051	7.35063e-09	4.48389e-07	3.0872	augustus_masked-HiC_scaffold_4-processed-267.30;augustus_masked-HiC_scaffold_4-processed-267.35;genemark-HiC_scaffold_10-processed-231.24;maker-HiC_scaffold_1-snap-378.31;maker-HiC_scaffold_1-snap-417.33;maker-HiC_scaffold_11-snap-1598.22;maker-HiC_scaffold_11-snap-1602.4;maker-HiC_scaffold_11-snap-1602.8;maker-HiC_scaffold_13-snap-1429.3;maker-HiC_scaffold_13-snap-1431.1;maker-HiC_scaffold_2-sna…	ko00196
ko00220	Arginine biosynthesis	Metabolism	Amino acid metabolism	14	1550	29	5051	0.0349349	0.224319	1.57317	augustus_masked-HiC_scaffold_14-processed-1304.54;augustus_masked-HiC_scaffold_14-processed-1416.25;maker-HiC_scaffold_1-snap-1869.30;maker-HiC_scaffold_1-snap-1871.0;maker-HiC_scaffold_11-snap-1132.3;maker-HiC_scaffold_11-snap-307.5;maker-HiC_scaffold_13-snap-144.27;maker-HiC_scaffold_14-snap-1239.16;maker-HiC_scaffold_2-snap-142.27;maker-HiC_scaffold_3-snap-307.0;maker-HiC_scaffold_7-snap-1196.…	ko00220
ko00230	Purine metabolism	Metabolism	Nucleotide metabolism	20	1550	78	5051	0.86465	1	0.835567	augustus_masked-HiC_scaffold_7-processed-922.28;augustus_masked-HiC_scaffold_9-processed-66.3;genemark-scaffold_1670_fragment_2-processed-0.5;maker-HiC_scaffold_11-snap-1768.25;maker-HiC_scaffold_12-snap-183.21;maker-HiC_scaffold_2-snap-248.0;maker-HiC_scaffold_4-snap-39.4;maker-HiC_scaffold_4-snap-412.5;maker-HiC_scaffold_4-snap-418.32;maker-HiC_scaffold_4-snap-48.21;maker-HiC_scaffold_4-snap-81…	ko00230
ko00240	Pyrimidine metabolism	Metabolism	Nucleotide metabolism	16	1550	83	5051	0.993544	1	0.628185	augustus_masked-HiC_scaffold_14-processed-519.47;genemark-scaffold_1670_fragment_2-processed-0.5;maker-HiC_scaffold_1-snap-405.5;maker-HiC_scaffold_1-snap-405.6;maker-HiC_scaffold_1-snap-405.7;maker-HiC_scaffold_10-snap-1238.0;maker-HiC_scaffold_12-snap-1287.15;maker-HiC_scaffold_12-snap-183.21;maker-HiC_scaffold_13-snap-878.0;maker-HiC_scaffold_2-snap-671.33;maker-HiC_scaffold_7-snap-1117.9;make…	ko00240
ko00250	Alanine, aspartate and glutamate metabolism	Metabolism	Amino acid metabolism	21	1550	44	5051	0.0127666	0.111251	1.55529	augustus_masked-HiC_scaffold_12-processed-762.11;augustus_masked-HiC_scaffold_14-processed-1304.54;genemark-HiC_scaffold_15-processed-1343.41;maker-HiC_scaffold_10-snap-1381.15;maker-HiC_scaffold_10-snap-1391.34;maker-HiC_scaffold_11-snap-1132.3;maker-HiC_scaffold_11-snap-307.5;maker-HiC_scaffold_13-snap-144.27;maker-HiC_scaffold_14-snap-1239.16;maker-HiC_scaffold_2-snap-142.27;maker-HiC_scaffold…	ko00250
ko00260	Glycine, serine and threonine metabolism	Metabolism	Amino acid metabolism	36	1550	88	5051	0.0258005	0.196729	1.33311	augustus_masked-HiC_scaffold_10-processed-1596.1;augustus_masked-HiC_scaffold_11-processed-929.43;augustus_masked-HiC_scaffold_14-processed-1408.6;augustus_masked-HiC_scaffold_9-processed-96.1;augustus_masked-HiC_scaffold_9-processed-98.26;genemark-HiC_scaffold_14-processed-728.43;maker-HiC_scaffold_1-snap-2085.18;maker-HiC_scaffold_1-snap-237.16;maker-HiC_scaffold_1-snap-473.18;maker-HiC_scaffol…	ko00260
ko00261	Monobactam biosynthesis	Metabolism	Biosynthesis of other secondary metabolites	4	1550	14	5051	0.665788	1	0.93106	maker-HiC_scaffold_2-snap-248.0;maker-HiC_scaffold_4-snap-48.21;maker-HiC_scaffold_5-snap-278.5;snap_masked-HiC_scaffold_2-processed-221.3	ko00261
ko00270	Cysteine and methionine metabolism	Metabolism	Amino acid metabolism	46	1550	138	5051	0.275213	0.603905	1.08624	augustus_masked-HiC_scaffold_1-processed-2094.6;augustus_masked-HiC_scaffold_1-processed-2098.5;augustus_masked-HiC_scaffold_10-processed-1596.1;augustus_masked-HiC_scaffold_14-processed-1304.54;augustus_masked-HiC_scaffold_2-processed-133.9;augustus_masked-HiC_scaffold_6-processed-468.45;augustus_masked-HiC_scaffold_9-processed-131.30;maker-HiC_scaffold_1-snap-1778.1;maker-HiC_scaffold_1-snap-20…	ko00270
ko00280	Valine, leucine and isoleucine degradation	Metabolism	Amino acid metabolism	17	1550	42	5051	0.11398	0.365935	1.319	augustus_masked-HiC_scaffold_12-processed-816.8;maker-HiC_scaffold_10-snap-1273.9;maker-HiC_scaffold_10-snap-1482.1;maker-HiC_scaffold_10-snap-1728.1;maker-HiC_scaffold_3-snap-1884.34;maker-HiC_scaffold_3-snap-1889.10;maker-HiC_scaffold_4-snap-919.22;maker-HiC_scaffold_5-snap-14.1;maker-HiC_scaffold_5-snap-26.35;maker-HiC_scaffold_5-snap-40.25;maker-HiC_scaffold_5-snap-61.37;maker-HiC_scaffold_5-…	ko00280
ko00290	Valine, leucine and isoleucine biosynthesis	Metabolism	Amino acid metabolism	4	1550	16	5051	0.772787	1	0.814677	augustus_masked-HiC_scaffold_5-processed-627.17;maker-HiC_scaffold_1-snap-1607.23;maker-HiC_scaffold_10-snap-1728.1;maker-HiC_scaffold_5-snap-346.26	ko00290
ko00300	Lysine biosynthesis	Metabolism	Amino acid metabolism	3	1550	18	5051	0.947179	1	0.543118	augustus_masked-HiC_scaffold_6-processed-1223.16;augustus_masked-HiC_scaffold_6-processed-1231.9;maker-HiC_scaffold_1-snap-420.34	ko00300
ko00310	Lysine degradation	Metabolism	Amino acid metabolism	18	1550	43	5051	0.0789389	0.305275	1.36411	augustus_masked-HiC_scaffold_14-processed-1408.6;augustus_masked-HiC_scaffold_2-processed-723.4;maker-HiC_scaffold_10-snap-1482.1;maker-HiC_scaffold_10-snap-2158.5;maker-HiC_scaffold_2-snap-1122.37;maker-HiC_scaffold_2-snap-1153.31;maker-HiC_scaffold_5-snap-14.1;maker-HiC_scaffold_5-snap-1464.27;maker-HiC_scaffold_5-snap-26.35;maker-HiC_scaffold_5-snap-40.25;maker-HiC_scaffold_5-snap-864.0;maker-…	ko00310
ko00330	Arginine and proline metabolism	Metabolism	Amino acid metabolism	28	1550	69	5051	0.0506068	0.258304	1.32237	augustus_masked-HiC_scaffold_14-processed-1304.54;augustus_masked-HiC_scaffold_2-processed-133.9;augustus_masked-HiC_scaffold_3-processed-39.31;genemark-HiC_scaffold_12-processed-1571.38;maker-HiC_scaffold_1-snap-1869.30;maker-HiC_scaffold_1-snap-1871.0;maker-HiC_scaffold_1-snap-252.47;maker-HiC_scaffold_1-snap-57.30;maker-HiC_scaffold_10-snap-1482.1;maker-HiC_scaffold_10-snap-1544.8;maker-HiC_sc…	ko00330
ko00340	Histidine metabolism	Metabolism	Amino acid metabolism	9	1550	21	5051	0.164218	0.435535	1.39659	maker-HiC_scaffold_10-snap-1482.1;maker-HiC_scaffold_3-snap-518.58;maker-HiC_scaffold_3-snap-519.0;maker-HiC_scaffold_5-snap-160.32;maker-HiC_scaffold_5-snap-895.0;maker-HiC_scaffold_6-snap-1118.8;maker-HiC_scaffold_6-snap-1346.33;maker-HiC_scaffold_9-snap-60.26;snap_masked-HiC_scaffold_13-processed-186.25	ko00340
ko00350	Tyrosine metabolism	Metabolism	Amino acid metabolism	14	1550	45	5051	0.531712	0.913646	1.01382	augustus_masked-HiC_scaffold_14-processed-1304.54;augustus_masked-HiC_scaffold_6-processed-468.45;genemark-HiC_scaffold_1-processed-1884.15;maker-HiC_scaffold_1-snap-1778.1;maker-HiC_scaffold_11-snap-1132.3;maker-HiC_scaffold_12-snap-41.8;maker-HiC_scaffold_13-snap-1459.10;maker-HiC_scaffold_13-snap-1467.13;maker-HiC_scaffold_14-snap-1239.16;maker-HiC_scaffold_2-snap-1561.21;maker-HiC_scaffold_2-…	ko00350
ko00360	Phenylalanine metabolism	Metabolism	Amino acid metabolism	23	1550	53	5051	0.0335796	0.224319	1.41416	augustus_masked-HiC_scaffold_14-processed-1304.54;augustus_masked-HiC_scaffold_6-processed-468.45;maker-HiC_scaffold_1-snap-1778.1;maker-HiC_scaffold_1-snap-57.30;maker-HiC_scaffold_11-snap-1132.3;maker-HiC_scaffold_11-snap-605.48;maker-HiC_scaffold_12-snap-41.8;maker-HiC_scaffold_12-snap-716.57;maker-HiC_scaffold_12-snap-717.3;maker-HiC_scaffold_13-snap-1046.10;maker-HiC_scaffold_13-snap-1046.11…	ko00360
ko00380	Tryptophan metabolism	Metabolism	Amino acid metabolism	30	1550	88	5051	0.277202	0.603905	1.11092	augustus_masked-HiC_scaffold_2-processed-761.24;maker-HiC_scaffold_1-snap-57.30;maker-HiC_scaffold_10-snap-1482.1;maker-HiC_scaffold_10-snap-1559.23;maker-HiC_scaffold_10-snap-1560.42;maker-HiC_scaffold_10-snap-1561.0;maker-HiC_scaffold_10-snap-1573.29;maker-HiC_scaffold_10-snap-1574.1;maker-HiC_scaffold_12-snap-548.23;maker-HiC_scaffold_12-snap-716.57;maker-HiC_scaffold_12-snap-717.3;maker-HiC_s…	ko00380
ko00400	Phenylalanine, tyrosine and tryptophan biosynthesis	Metabolism	Amino acid metabolism	15	1550	46	5051	0.44304	0.832762	1.06262	augustus_masked-HiC_scaffold_12-processed-649.18;augustus_masked-HiC_scaffold_14-processed-1304.54;augustus_masked-HiC_scaffold_6-processed-468.45;augustus_masked-HiC_scaffold_8-processed-682.3;maker-HiC_scaffold_1-snap-1778.1;maker-HiC_scaffold_10-snap-395.1;maker-HiC_scaffold_11-snap-1132.3;maker-HiC_scaffold_13-snap-570.6;maker-HiC_scaffold_14-snap-1239.16;maker-HiC_scaffold_2-snap-1521.1;make…	ko00400
ko00410	beta-Alanine metabolism	Metabolism	Metabolism of other amino acids	19	1550	43	5051	0.0420213	0.244124	1.43989	genemark-HiC_scaffold_12-processed-1571.38;genemark-HiC_scaffold_15-processed-1343.41;maker-HiC_scaffold_1-snap-405.5;maker-HiC_scaffold_1-snap-405.6;maker-HiC_scaffold_1-snap-405.7;maker-HiC_scaffold_10-snap-1273.9;maker-HiC_scaffold_10-snap-1482.1;maker-HiC_scaffold_10-snap-1544.8;maker-HiC_scaffold_11-snap-1160.28;maker-HiC_scaffold_12-snap-41.8;maker-HiC_scaffold_15-snap-189.8;maker-HiC_scaff…	ko00410
ko00430	Taurine and hypotaurine metabolism	Metabolism	Metabolism of other amino acids	3	1550	5	5051	0.172183	0.446943	1.95523	genemark-HiC_scaffold_15-processed-1343.41;maker-HiC_scaffold_10-snap-1434.9;maker-HiC_scaffold_14-snap-487.4	ko00430
ko00450	Selenocompound metabolism	Metabolism	Metabolism of other amino acids	9	1550	26	5051	0.402154	0.778774	1.12801	genemark-HiC_scaffold_10-processed-278.6;maker-HiC_scaffold_10-snap-1974.5;maker-HiC_scaffold_15-snap-15.25;maker-HiC_scaffold_2-snap-248.0;maker-HiC_scaffold_4-snap-48.21;maker-HiC_scaffold_5-snap-278.5;maker-HiC_scaffold_6-snap-593.29;maker-HiC_scaffold_7-snap-1246.11;snap_masked-HiC_scaffold_2-processed-221.3	ko00450
ko00460	Cyanoamino acid metabolism	Metabolism	Metabolism of other amino acids	20	1550	37	5051	0.00251776	0.0367235	1.76146	augustus_masked-HiC_scaffold_12-processed-762.11;augustus_masked-HiC_scaffold_7-processed-1106.31;maker-HiC_scaffold_1-snap-1490.1;maker-HiC_scaffold_1-snap-473.18;maker-HiC_scaffold_10-snap-1434.9;maker-HiC_scaffold_10-snap-1763.25;maker-HiC_scaffold_11-snap-1592.10;maker-HiC_scaffold_14-snap-487.4;maker-HiC_scaffold_14-snap-748.65;maker-HiC_scaffold_3-snap-1271.0;maker-HiC_scaffold_3-snap-204.0…	ko00460
ko00480	Glutathione metabolism	Metabolism	Metabolism of other amino acids	51	1550	117	5051	0.00195563	0.0340838	1.42046	augustus_masked-HiC_scaffold_11-processed-1483.41;augustus_masked-HiC_scaffold_14-processed-628.64;augustus_masked-HiC_scaffold_15-processed-62.58;augustus_masked-HiC_scaffold_3-processed-39.31;genemark-scaffold_1277_fragment_1-processed-0.0;genemark-scaffold_1909_fragment_2-processed-0.10;maker-HiC_scaffold_1-snap-1598.1;maker-HiC_scaffold_1-snap-1598.3;maker-HiC_scaffold_1-snap-1599.4;maker-HiC…	ko00480
ko00500	Starch and sucrose metabolism	Metabolism	Carbohydrate metabolism	49	1550	119	5051	0.00908709	0.0906388	1.34182	augustus_masked-HiC_scaffold_14-processed-942.20;augustus_masked-HiC_scaffold_7-processed-1106.31;genemark-HiC_scaffold_14-processed-470.33;maker-HiC_scaffold_1-snap-1490.1;maker-HiC_scaffold_1-snap-1593.0;maker-HiC_scaffold_1-snap-663.17;maker-HiC_scaffold_1-snap-96.34;maker-HiC_scaffold_11-snap-1592.10;maker-HiC_scaffold_11-snap-253.43;maker-HiC_scaffold_11-snap-260.19;maker-HiC_scaffold_12-sna…	ko00500
ko00510	N-Glycan biosynthesis	Metabolism	Glycan biosynthesis and metabolism	10	1550	39	5051	0.803441	1	0.835567	augustus_masked-HiC_scaffold_10-processed-2039.13;maker-HiC_scaffold_10-snap-1485.5;maker-HiC_scaffold_10-snap-2098.4;maker-HiC_scaffold_12-snap-2008.16;maker-HiC_scaffold_13-snap-135.29;maker-HiC_scaffold_13-snap-1696.20;maker-HiC_scaffold_4-snap-257.19;maker-HiC_scaffold_5-snap-1869.10;maker-HiC_scaffold_7-snap-35.1;maker-HiC_scaffold_9-snap-18.1	ko00510
ko00511	Other glycan degradation	Metabolism	Glycan biosynthesis and metabolism	7	1550	16	5051	0.191548	0.473986	1.42569	maker-HiC_scaffold_1-snap-250.7;maker-HiC_scaffold_10-snap-6.26;maker-HiC_scaffold_11-snap-239.20;maker-HiC_scaffold_12-snap-1680.19;maker-HiC_scaffold_12-snap-1697.0;maker-HiC_scaffold_5-snap-452.19;maker-HiC_scaffold_6-snap-1166.3	ko00511
ko00513	Various types of N-glycan biosynthesis	Metabolism	Glycan biosynthesis and metabolism	8	1550	34	5051	0.864524	1	0.766755	augustus_masked-HiC_scaffold_10-processed-2039.13;maker-HiC_scaffold_1-snap-201.57;maker-HiC_scaffold_10-snap-6.26;maker-HiC_scaffold_2-snap-1807.50;maker-HiC_scaffold_3-snap-1046.2;maker-HiC_scaffold_4-snap-257.19;maker-HiC_scaffold_5-snap-824.10;maker-HiC_scaffold_9-snap-18.1	ko00513
ko00514	Other types of O-glycan biosynthesis	Metabolism	Glycan biosynthesis and metabolism	2	1550	13	5051	0.942649	1	0.50134	maker-HiC_scaffold_10-snap-2106.84;maker-HiC_scaffold_6-snap-1145.9	ko00514
ko00520	Amino sugar and nucleotide sugar metabolism	Metabolism	Carbohydrate metabolism	54	1550	143	5051	0.0401819	0.244124	1.23056	augustus_masked-HiC_scaffold_10-processed-1600.4;augustus_masked-HiC_scaffold_10-processed-1964.23;augustus_masked-HiC_scaffold_10-processed-923.29;augustus_masked-HiC_scaffold_11-processed-1049.27;augustus_masked-HiC_scaffold_2-processed-620.1;augustus_masked-HiC_scaffold_2-processed-625.13;augustus_masked-HiC_scaffold_2-processed-641.7;genemark-HiC_scaffold_14-processed-470.33;maker-HiC_scaffol…	ko00520
ko00531	Glycosaminoglycan degradation	Metabolism	Glycan biosynthesis and metabolism	4	1550	14	5051	0.665788	1	0.93106	maker-HiC_scaffold_10-snap-6.26;maker-HiC_scaffold_14-snap-1337.2;maker-HiC_scaffold_14-snap-70.0;maker-HiC_scaffold_14-snap-73.18	ko00531
ko00561	Glycerolipid metabolism	Metabolism	Lipid metabolism	27	1550	73	5051	0.147615	0.428786	1.20528	genemark-HiC_scaffold_3-processed-981.26;maker-HiC_scaffold_10-snap-1482.1;maker-HiC_scaffold_10-snap-264.77;maker-HiC_scaffold_12-snap-1454.23;maker-HiC_scaffold_12-snap-928.2;maker-HiC_scaffold_13-snap-400.13;maker-HiC_scaffold_13-snap-459.0;maker-HiC_scaffold_14-snap-1384.5;maker-HiC_scaffold_14-snap-550.4;maker-HiC_scaffold_15-snap-124.25;maker-HiC_scaffold_3-snap-136.18;maker-HiC_scaffold_3-…	ko00561
ko00562	Inositol phosphate metabolism	Metabolism	Carbohydrate metabolism	18	1550	64	5051	0.71622	1	0.916512	augustus_masked-HiC_scaffold_9-processed-454.28;genemark-HiC_scaffold_3-processed-928.45;maker-HiC_scaffold_1-snap-1244.0;maker-HiC_scaffold_10-snap-1273.9;maker-HiC_scaffold_10-snap-1524.4;maker-HiC_scaffold_10-snap-1791.6;maker-HiC_scaffold_10-snap-190.28;maker-HiC_scaffold_12-snap-2024.35;maker-HiC_scaffold_12-snap-2029.3;maker-HiC_scaffold_12-snap-397.26;maker-HiC_scaffold_3-snap-1851.10;make…	ko00562
ko00564	Glycerophospholipid metabolism	Metabolism	Lipid metabolism	35	1550	104	5051	0.286246	0.612666	1.09668	augustus_masked-HiC_scaffold_5-processed-1547.16;augustus_masked-HiC_scaffold_7-processed-922.28;genemark-HiC_scaffold_3-processed-981.26;maker-HiC_scaffold_1-snap-498.0;maker-HiC_scaffold_10-snap-2148.0;maker-HiC_scaffold_11-snap-740.10;maker-HiC_scaffold_12-snap-928.2;maker-HiC_scaffold_13-snap-1713.19;maker-HiC_scaffold_13-snap-1721.11;maker-HiC_scaffold_13-snap-459.0;maker-HiC_scaffold_14-sna…	ko00564
ko00565	Ether lipid metabolism	Metabolism	Lipid metabolism	15	1550	43	5051	0.326447	0.663775	1.13676	augustus_masked-HiC_scaffold_5-processed-1547.16;maker-HiC_scaffold_1-snap-498.0;maker-HiC_scaffold_14-snap-170.11;maker-HiC_scaffold_14-snap-9.29;maker-HiC_scaffold_15-snap-124.25;maker-HiC_scaffold_5-snap-1816.15;maker-HiC_scaffold_5-snap-59.35;maker-HiC_scaffold_6-snap-219.33;maker-HiC_scaffold_8-snap-416.38;maker-HiC_scaffold_8-snap-425.5;maker-HiC_scaffold_8-snap-975.3;maker-HiC_scaffold_9-s…	ko00565
ko00590	Arachidonic acid metabolism	Metabolism	Lipid metabolism	9	1550	14	5051	0.00965823	0.0906388	2.09488	maker-HiC_scaffold_10-snap-1434.9;maker-HiC_scaffold_10-snap-254.9;maker-HiC_scaffold_14-snap-487.4;maker-HiC_scaffold_14-snap-9.29;maker-HiC_scaffold_3-snap-56.46;maker-HiC_scaffold_6-snap-219.33;maker-HiC_scaffold_9-snap-1191.10;snap_masked-HiC_scaffold_13-processed-1677.15;snap_masked-HiC_scaffold_13-processed-1701.11	ko00590
ko00591	Linoleic acid metabolism	Metabolism	Lipid metabolism	10	1550	20	5051	0.0550485	0.258304	1.62935	maker-HiC_scaffold_13-snap-78.1;maker-HiC_scaffold_14-snap-9.29;maker-HiC_scaffold_5-snap-142.55;maker-HiC_scaffold_6-snap-219.33;maker-HiC_scaffold_8-snap-331.39;snap_masked-HiC_scaffold_1-processed-850.14;snap_masked-HiC_scaffold_1-processed-856.15;snap_masked-HiC_scaffold_1-processed-856.16;snap_masked-HiC_scaffold_13-processed-1677.15;snap_masked-HiC_scaffold_13-processed-1701.11	ko00591
ko00592	alpha-Linolenic acid metabolism	Metabolism	Lipid metabolism	21	1550	51	5051	0.0719203	0.302561	1.34182	augustus_masked-HiC_scaffold_10-processed-1914.34;augustus_masked-HiC_scaffold_12-processed-816.8;augustus_masked-HiC_scaffold_3-processed-143.21;augustus_masked-HiC_scaffold_5-processed-1502.28;genemark-HiC_scaffold_1-processed-158.3;maker-HiC_scaffold_10-snap-1914.2;maker-HiC_scaffold_11-snap-1160.28;maker-HiC_scaffold_12-snap-299.31;maker-HiC_scaffold_12-snap-299.32;maker-HiC_scaffold_13-snap-…	ko00592
ko00600	Sphingolipid metabolism	Metabolism	Lipid metabolism	10	1550	25	5051	0.210504	0.501405	1.30348	maker-HiC_scaffold_11-snap-300.4;maker-HiC_scaffold_11-snap-300.5;maker-HiC_scaffold_12-snap-166.1;maker-HiC_scaffold_12-snap-1680.19;maker-HiC_scaffold_12-snap-1697.0;maker-HiC_scaffold_4-snap-1318.7;maker-HiC_scaffold_5-snap-452.19;maker-HiC_scaffold_7-snap-1074.22;maker-HiC_scaffold_7-snap-827.11;maker-HiC_scaffold_7-snap-895.17	ko00600
ko00603	Glycosphingolipid biosynthesis - globo and isoglobo series	Metabolism	Glycan biosynthesis and metabolism	3	1550	9	5051	0.555494	0.941254	1.08624	maker-HiC_scaffold_10-snap-6.26;maker-HiC_scaffold_7-snap-895.17;snap_masked-HiC_scaffold_4-processed-1324.18	ko00603
ko00620	Pyruvate metabolism	Metabolism	Carbohydrate metabolism	28	1550	86	5051	0.39164	0.770646	1.06098	augustus_masked-HiC_scaffold_13-processed-1319.2;augustus_masked-HiC_scaffold_5-processed-627.17;genemark-HiC_scaffold_11-processed-800.37;maker-HiC_scaffold_10-snap-1482.1;maker-HiC_scaffold_10-snap-1719.25;maker-HiC_scaffold_11-snap-1731.0;maker-HiC_scaffold_12-snap-141.9;maker-HiC_scaffold_12-snap-509.18;maker-HiC_scaffold_12-snap-991.30;maker-HiC_scaffold_13-snap-317.15;maker-HiC_scaffold_14-…	ko00620
ko00630	Glyoxylate and dicarboxylate metabolism	Metabolism	Carbohydrate metabolism	34	1550	83	5051	0.0291119	0.20892	1.33489	augustus_masked-HiC_scaffold_11-processed-929.43;genemark-HiC_scaffold_14-processed-820.20;maker-HiC_scaffold_1-snap-1541.2;maker-HiC_scaffold_1-snap-1546.35;maker-HiC_scaffold_1-snap-473.18;maker-HiC_scaffold_10-snap-1763.25;maker-HiC_scaffold_10-snap-1905.9;maker-HiC_scaffold_11-snap-1056.49;maker-HiC_scaffold_12-snap-347.5;maker-HiC_scaffold_13-snap-144.27;maker-HiC_scaffold_14-snap-1146.24;ma…	ko00630
ko00640	Propanoate metabolism	Metabolism	Carbohydrate metabolism	13	1550	29	5051	0.0759774	0.305275	1.4608	augustus_masked-HiC_scaffold_13-processed-1319.2;maker-HiC_scaffold_10-snap-1273.9;maker-HiC_scaffold_11-snap-1160.28;maker-HiC_scaffold_14-snap-803.67;maker-HiC_scaffold_15-snap-189.8;maker-HiC_scaffold_3-snap-403.30;maker-HiC_scaffold_4-snap-919.22;maker-HiC_scaffold_5-snap-14.1;maker-HiC_scaffold_5-snap-26.35;maker-HiC_scaffold_5-snap-40.25;maker-HiC_scaffold_5-snap-960.3;maker-HiC_scaffold_8-…	ko00640
ko00650	Butanoate metabolism	Metabolism	Carbohydrate metabolism	5	1550	15	5051	0.508122	0.885584	1.08624	genemark-HiC_scaffold_15-processed-1343.41;maker-HiC_scaffold_2-snap-50.16;maker-HiC_scaffold_5-snap-40.25;snap_masked-HiC_scaffold_15-processed-1130.12;snap_masked-HiC_scaffold_3-processed-1151.34	ko00650
ko00660	C5-Branched dibasic acid metabolism	Metabolism	Carbohydrate metabolism	1	1550	7	5051	0.923281	1	0.46553	maker-HiC_scaffold_5-snap-346.26	ko00660
ko00670	One carbon pool by folate	Metabolism	Metabolism of cofactors and vitamins	11	1550	27	5051	0.175981	0.447285	1.32762	genemark-HiC_scaffold_14-processed-820.20;maker-HiC_scaffold_1-snap-473.18;maker-HiC_scaffold_14-snap-748.65;maker-HiC_scaffold_2-snap-834.28;maker-HiC_scaffold_3-snap-450.2;maker-HiC_scaffold_4-snap-1606.28;maker-HiC_scaffold_4-snap-81.19;maker-HiC_scaffold_5-snap-527.4;maker-HiC_scaffold_6-snap-1105.23;maker-HiC_scaffold_6-snap-1396.48;maker-HiC_scaffold_7-snap-1096.16	ko00670
ko00710	Carbon fixation in photosynthetic organisms	Metabolism	Energy metabolism	31	1550	78	5051	0.0544408	0.258304	1.29513	augustus_masked-HiC_scaffold_12-processed-390.5;augustus_masked-HiC_scaffold_14-processed-1304.54;genemark-HiC_scaffold_11-processed-800.37;maker-HiC_scaffold_1-snap-340.24;maker-HiC_scaffold_1-snap-361.27;maker-HiC_scaffold_10-snap-1719.25;maker-HiC_scaffold_10-snap-1905.9;maker-HiC_scaffold_11-snap-1132.3;maker-HiC_scaffold_11-snap-1731.0;maker-HiC_scaffold_11-snap-1770.26;maker-HiC_scaffold_12…	ko00710
ko00730	Thiamine metabolism	Metabolism	Metabolism of cofactors and vitamins	8	1550	36	5051	0.904243	1	0.724158	maker-HiC_scaffold_11-snap-1659.42;maker-HiC_scaffold_15-snap-546.35;maker-HiC_scaffold_2-snap-1684.58;maker-HiC_scaffold_5-snap-396.0;maker-HiC_scaffold_5-snap-47.1;maker-HiC_scaffold_9-snap-638.15;snap_masked-HiC_scaffold_13-processed-1206.15;snap_masked-HiC_scaffold_13-processed-1206.16	ko00730
ko00740	Riboflavin metabolism	Metabolism	Metabolism of cofactors and vitamins	3	1550	8	5051	0.465688	0.860818	1.22202	maker-HiC_scaffold_11-snap-1017.3;maker-HiC_scaffold_11-snap-1143.1;snap_masked-HiC_scaffold_6-processed-1312.22	ko00740
ko00750	Vitamin B6 metabolism	Metabolism	Metabolism of cofactors and vitamins	10	1550	16	5051	0.0084077	0.0906388	2.03669	augustus_masked-HiC_scaffold_10-processed-1596.1;augustus_masked-HiC_scaffold_9-processed-96.1;augustus_masked-HiC_scaffold_9-processed-98.26;genemark-HiC_scaffold_14-processed-514.46;maker-HiC_scaffold_2-snap-959.43;maker-HiC_scaffold_3-snap-1850.34;maker-HiC_scaffold_3-snap-1860.9;maker-HiC_scaffold_8-snap-412.6;maker-HiC_scaffold_8-snap-580.41;maker-HiC_scaffold_9-snap-134.26	ko00750
ko00760	Nicotinate and nicotinamide metabolism	Metabolism	Metabolism of cofactors and vitamins	4	1550	17	5051	0.815144	1	0.766755	maker-HiC_scaffold_13-snap-878.0;maker-HiC_scaffold_6-snap-1078.10;maker-HiC_scaffold_7-snap-1434.2;snap_masked-HiC_scaffold_7-processed-54.8	ko00760
ko00770	Pantothenate and CoA biosynthesis	Metabolism	Metabolism of cofactors and vitamins	6	1550	25	5051	0.826649	1	0.78209	maker-HiC_scaffold_1-snap-1607.23;maker-HiC_scaffold_1-snap-405.5;maker-HiC_scaffold_1-snap-405.6;maker-HiC_scaffold_1-snap-405.7;maker-HiC_scaffold_10-snap-1728.1;maker-HiC_scaffold_7-snap-1117.9	ko00770
ko00780	Biotin metabolism	Metabolism	Metabolism of cofactors and vitamins	5	1550	17	5051	0.635124	1	0.958444	augustus_masked-HiC_scaffold_10-processed-1746.20;augustus_masked-HiC_scaffold_10-processed-1747.31;maker-HiC_scaffold_10-snap-1032.9;maker-HiC_scaffold_11-snap-299.23;maker-HiC_scaffold_7-snap-1902.0	ko00780
ko00790	Folate biosynthesis	Metabolism	Metabolism of cofactors and vitamins	3	1550	20	5051	0.969388	1	0.488806	maker-HiC_scaffold_12-snap-297.19;maker-HiC_scaffold_12-snap-307.1;snap_masked-HiC_scaffold_6-processed-1312.22	ko00790
ko00860	Porphyrin and chlorophyll metabolism	Metabolism	Metabolism of cofactors and vitamins	24	1550	53	5051	0.01726	0.140381	1.47564	augustus_masked-HiC_scaffold_14-processed-434.37;augustus_masked-HiC_scaffold_5-processed-108.2;maker-HiC_scaffold_1-snap-1481.22;maker-HiC_scaffold_11-snap-1254.0;maker-HiC_scaffold_11-snap-1580.21;maker-HiC_scaffold_11-snap-382.9;maker-HiC_scaffold_13-snap-1450.19;maker-HiC_scaffold_13-snap-1504.34;maker-HiC_scaffold_13-snap-1527.17;maker-HiC_scaffold_13-snap-826.32;maker-HiC_scaffold_15-snap-1…	ko00860
ko00900	Terpenoid backbone biosynthesis	Metabolism	Metabolism of terpenoids and polyketides	17	1550	69	5051	0.892257	1	0.802871	genemark-scaffold_2810_fragment_3-processed-0.4;maker-HiC_scaffold_1-snap-149.10;maker-HiC_scaffold_10-snap-1579.47;maker-HiC_scaffold_11-snap-1504.45;maker-HiC_scaffold_11-snap-1742.6;maker-HiC_scaffold_14-snap-1040.38;maker-HiC_scaffold_15-snap-546.35;maker-HiC_scaffold_15-snap-844.31;maker-HiC_scaffold_15-snap-844.33;maker-HiC_scaffold_2-snap-1114.15;maker-HiC_scaffold_2-snap-1125.31;maker-HiC…	ko00900
ko00902	Monoterpenoid biosynthesis	Metabolism	Metabolism of terpenoids and polyketides	8	1550	35	5051	0.885812	1	0.744848	maker-HiC_scaffold_1-snap-1246.20;maker-HiC_scaffold_12-snap-1284.19;maker-HiC_scaffold_12-snap-975.3;maker-HiC_scaffold_13-snap-959.19;maker-HiC_scaffold_14-snap-705.0;maker-HiC_scaffold_14-snap-747.64;maker-HiC_scaffold_2-snap-1112.43;snap_masked-HiC_scaffold_12-processed-969.2	ko00902
ko00903	Limonene and pinene degradation	Metabolism	Metabolism of terpenoids and polyketides	5	1550	10	5051	0.162082	0.435535	1.62935	maker-HiC_scaffold_10-snap-1482.1;maker-HiC_scaffold_5-snap-40.25;maker-HiC_scaffold_5-snap-895.0;maker-HiC_scaffold_6-snap-1118.8;snap_masked-HiC_scaffold_13-processed-186.25	ko00903
ko00904	Diterpenoid biosynthesis	Metabolism	Metabolism of terpenoids and polyketides	8	1550	34	5051	0.864524	1	0.766755	maker-HiC_scaffold_10-snap-733.35;maker-HiC_scaffold_11-snap-1493.31;maker-HiC_scaffold_11-snap-1656.9;maker-HiC_scaffold_3-snap-1100.18;maker-HiC_scaffold_3-snap-1106.5;maker-HiC_scaffold_4-snap-438.19;maker-HiC_scaffold_9-snap-225.30;snap_masked-HiC_scaffold_7-processed-641.2	ko00904
ko00905	Brassinosteroid biosynthesis	Metabolism	Metabolism of terpenoids and polyketides	11	1550	25	5051	0.111351	0.365935	1.43383	augustus_masked-HiC_scaffold_3-processed-1790.31;maker-HiC_scaffold_10-snap-1660.27;maker-HiC_scaffold_12-snap-598.20;maker-HiC_scaffold_14-snap-1423.8;maker-HiC_scaffold_15-snap-726.31;maker-HiC_scaffold_15-snap-904.13;maker-HiC_scaffold_15-snap-925.54;maker-HiC_scaffold_7-snap-1362.17;maker-HiC_scaffold_7-snap-1366.21;maker-HiC_scaffold_9-snap-123.3;maker-HiC_scaffold_9-snap-63.39	ko00905
ko00906	Carotenoid biosynthesis	Metabolism	Metabolism of terpenoids and polyketides	18	1550	47	5051	0.16375	0.435535	1.24802	augustus_masked-HiC_scaffold_1-processed-1261.16;augustus_masked-HiC_scaffold_4-processed-830.13;maker-HiC_scaffold_1-snap-1262.1;maker-HiC_scaffold_1-snap-200.45;maker-HiC_scaffold_10-snap-1810.8;maker-HiC_scaffold_12-snap-384.2;maker-HiC_scaffold_14-snap-1118.0;maker-HiC_scaffold_14-snap-542.15;maker-HiC_scaffold_15-snap-1181.37;maker-HiC_scaffold_15-snap-1186.29;maker-HiC_scaffold_15-snap-406.…	ko00906
ko00908	Zeatin biosynthesis	Metabolism	Metabolism of terpenoids and polyketides	11	1550	44	5051	0.837798	1	0.814677	augustus_masked-HiC_scaffold_3-processed-1602.41;augustus_masked-HiC_scaffold_3-processed-1611.9;augustus_masked-HiC_scaffold_5-processed-135.10;augustus_masked-HiC_scaffold_8-processed-139.31;maker-HiC_scaffold_13-snap-993.0;maker-HiC_scaffold_6-snap-179.18;snap_masked-HiC_scaffold_13-processed-1010.20;snap_masked-HiC_scaffold_13-processed-1012.47;snap_masked-HiC_scaffold_13-processed-1734.33;sn…	ko00908
ko00909	Sesquiterpenoid and triterpenoid biosynthesis	Metabolism	Metabolism of terpenoids and polyketides	13	1550	32	5051	0.151458	0.429719	1.32385	maker-HiC_scaffold_10-snap-291.38;maker-HiC_scaffold_11-snap-1631.45;maker-HiC_scaffold_11-snap-1638.7;maker-HiC_scaffold_11-snap-1639.31;maker-HiC_scaffold_11-snap-975.1;maker-HiC_scaffold_13-snap-601.27;maker-HiC_scaffold_4-snap-1455.21;maker-HiC_scaffold_4-snap-1464.27;maker-HiC_scaffold_4-snap-1466.3;maker-HiC_scaffold_4-snap-1467.40;maker-HiC_scaffold_4-snap-1474.24;maker-HiC_scaffold_6-snap…	ko00909
ko00910	Nitrogen metabolism	Metabolism	Energy metabolism	11	1550	25	5051	0.111351	0.365935	1.43383	genemark-HiC_scaffold_1-processed-210.26;maker-HiC_scaffold_10-snap-1763.25;maker-HiC_scaffold_11-snap-307.5;maker-HiC_scaffold_13-snap-150.19;maker-HiC_scaffold_2-snap-142.27;maker-HiC_scaffold_3-snap-845.15;maker-HiC_scaffold_7-snap-1196.11;maker-HiC_scaffold_7-snap-43.53;maker-HiC_scaffold_7-snap-49.29;maker-HiC_scaffold_7-snap-85.35;snap_masked-HiC_scaffold_10-processed-1002.12	ko00910
ko00920	Sulfur metabolism	Metabolism	Energy metabolism	12	1550	42	5051	0.673178	1	0.93106	augustus_masked-HiC_scaffold_11-processed-1683.22;augustus_masked-HiC_scaffold_9-processed-131.30;maker-HiC_scaffold_10-snap-1974.5;maker-HiC_scaffold_12-snap-763.17;maker-HiC_scaffold_2-snap-1598.13;maker-HiC_scaffold_2-snap-248.0;maker-HiC_scaffold_4-snap-48.21;maker-HiC_scaffold_5-snap-278.5;maker-HiC_scaffold_8-snap-887.19;snap_masked-HiC_scaffold_1-processed-2036.9;snap_masked-HiC_scaffold_2…	ko00920
ko00940	Phenylpropanoid biosynthesis	Metabolism	Biosynthesis of other secondary metabolites	101	1550	226	5051	4.02094e-06	0.000163518	1.45633	augustus_masked-HiC_scaffold_10-processed-2043.26;augustus_masked-HiC_scaffold_11-processed-1404.5;augustus_masked-HiC_scaffold_11-processed-1405.6;augustus_masked-HiC_scaffold_11-processed-1407.37;augustus_masked-HiC_scaffold_11-processed-1408.28;augustus_masked-HiC_scaffold_15-processed-125.0;augustus_masked-HiC_scaffold_15-processed-126.18;augustus_masked-HiC_scaffold_15-processed-284.38;augus…	ko00940
ko00941	Flavonoid biosynthesis	Metabolism	Biosynthesis of other secondary metabolites	45	1550	84	5051	9.12153e-06	0.000278207	1.74574	augustus_masked-HiC_scaffold_11-processed-1404.5;augustus_masked-HiC_scaffold_11-processed-1405.6;augustus_masked-HiC_scaffold_11-processed-1407.37;augustus_masked-HiC_scaffold_11-processed-1408.28;augustus_masked-HiC_scaffold_13-processed-1747.17;augustus_masked-HiC_scaffold_15-processed-125.0;augustus_masked-HiC_scaffold_15-processed-126.18;augustus_masked-HiC_scaffold_15-processed-284.38;augus…	ko00941
ko00942	Anthocyanin biosynthesis	Metabolism	Biosynthesis of other secondary metabolites	3	1550	7	5051	0.368529	0.737059	1.39659	augustus_masked-HiC_scaffold_1-processed-335.21;maker-HiC_scaffold_7-snap-1826.24;maker-HiC_scaffold_7-snap-1834.21	ko00942
ko00944	Flavone and flavonol biosynthesis	Metabolism	Biosynthesis of other secondary metabolites	1	1550	6	5051	0.889257	1	0.543118	maker-HiC_scaffold_9-snap-939.4	ko00944
ko00945	Stilbenoid, diarylheptanoid and gingerol biosynthesis	Metabolism	Biosynthesis of other secondary metabolites	34	1550	64	5051	0.000140416	0.00342615	1.73119	augustus_masked-HiC_scaffold_11-processed-1404.5;augustus_masked-HiC_scaffold_11-processed-1405.6;augustus_masked-HiC_scaffold_11-processed-1407.37;augustus_masked-HiC_scaffold_11-processed-1408.28;augustus_masked-HiC_scaffold_15-processed-125.0;augustus_masked-HiC_scaffold_15-processed-126.18;augustus_masked-HiC_scaffold_15-processed-284.38;augustus_masked-HiC_scaffold_15-processed-285.37;august…	ko00945
ko00950	Isoquinoline alkaloid biosynthesis	Metabolism	Biosynthesis of other secondary metabolites	9	1550	28	5051	0.504466	0.885584	1.04744	augustus_masked-HiC_scaffold_14-processed-1304.54;augustus_masked-HiC_scaffold_6-processed-468.45;maker-HiC_scaffold_1-snap-1778.1;maker-HiC_scaffold_11-snap-1132.3;maker-HiC_scaffold_12-snap-41.8;maker-HiC_scaffold_14-snap-1239.16;maker-HiC_scaffold_2-snap-977.28;maker-HiC_scaffold_4-snap-1328.21;maker-HiC_scaffold_5-snap-158.25	ko00950
ko00960	Tropane, piperidine and pyridine alkaloid biosynthesis	Metabolism	Biosynthesis of other secondary metabolites	11	1550	24	5051	0.0850766	0.305275	1.49358	augustus_masked-HiC_scaffold_14-processed-1304.54;augustus_masked-HiC_scaffold_6-processed-468.45;maker-HiC_scaffold_1-snap-1778.1;maker-HiC_scaffold_10-snap-328.23;maker-HiC_scaffold_11-snap-1132.3;maker-HiC_scaffold_12-snap-41.8;maker-HiC_scaffold_14-snap-1239.16;maker-HiC_scaffold_2-snap-977.28;maker-HiC_scaffold_3-snap-1753.2;maker-HiC_scaffold_5-snap-158.25;maker-HiC_scaffold_9-snap-189.4	ko00960
ko00965	Betalain biosynthesis	Metabolism	Biosynthesis of other secondary metabolites	2	1550	12	5051	0.92262	1	0.543118	maker-HiC_scaffold_10-snap-1533.5;maker-HiC_scaffold_7-snap-887.36	ko00965
ko00966	Glucosinolate biosynthesis	Metabolism	Biosynthesis of other secondary metabolites	8	1550	16	5051	0.0833032	0.305275	1.62935	augustus_masked-HiC_scaffold_2-processed-761.24;maker-HiC_scaffold_10-snap-1728.1;maker-HiC_scaffold_2-snap-763.36;maker-HiC_scaffold_2-snap-766.11;maker-HiC_scaffold_2-snap-766.14;maker-HiC_scaffold_5-snap-346.26;maker-HiC_scaffold_8-snap-369.4;maker-HiC_scaffold_9-snap-756.20	ko00966
ko00970	Aminoacyl-tRNA biosynthesis	Genetic Information Processing	Translation	13	1550	53	5051	0.871487	1	0.799306	genemark-HiC_scaffold_10-processed-278.6;genemark-HiC_scaffold_12-processed-481.63;maker-HiC_scaffold_1-snap-18.20;maker-HiC_scaffold_1-snap-2137.6;maker-HiC_scaffold_10-snap-762.0;maker-HiC_scaffold_11-snap-139.21;maker-HiC_scaffold_14-snap-1219.20;maker-HiC_scaffold_14-snap-1337.0;maker-HiC_scaffold_5-snap-349.4;maker-HiC_scaffold_5-snap-375.19;maker-HiC_scaffold_5-snap-99.39;maker-HiC_scaffold…	ko00970
ko00998	Biosynthesis of various secondary metabolites - part 2	Metabolism	Biosynthesis of other secondary metabolites	5	1550	5	5051	0.00270911	0.0367235	3.25871	maker-HiC_scaffold_15-snap-354.44;maker-HiC_scaffold_15-snap-355.0;maker-HiC_scaffold_15-snap-357.34;maker-HiC_scaffold_15-snap-358.35;maker-HiC_scaffold_15-snap-362.11	ko00998
ko01040	Biosynthesis of unsaturated fatty acids	Metabolism	Lipid metabolism	7	1550	23	5051	0.588618	0.970424	0.991781	augustus_masked-HiC_scaffold_12-processed-816.8;maker-HiC_scaffold_10-snap-11.26;maker-HiC_scaffold_10-snap-1294.24;maker-HiC_scaffold_11-snap-1160.28;maker-HiC_scaffold_11-snap-929.5;maker-HiC_scaffold_13-snap-113.3;maker-HiC_scaffold_15-snap-189.8	ko01040
ko02010	ABC transporters	Environmental Information Processing	Membrane transport	20	1550	51	5051	0.121184	0.379088	1.27793	augustus_masked-HiC_scaffold_10-processed-302.35;augustus_masked-HiC_scaffold_3-processed-1649.13;genemark-HiC_scaffold_10-processed-271.32;maker-HiC_scaffold_1-snap-1675.15;maker-HiC_scaffold_1-snap-1677.11;maker-HiC_scaffold_10-snap-924.6;maker-HiC_scaffold_10-snap-925.29;maker-HiC_scaffold_11-snap-1656.8;maker-HiC_scaffold_12-snap-1298.10;maker-HiC_scaffold_12-snap-1407.33;maker-HiC_scaffold_1…	ko02010
ko03008	Ribosome biogenesis in eukaryotes	Genetic Information Processing	Translation	13	1550	68	5051	0.989325	1	0.622989	maker-HiC_scaffold_1-snap-986.2;maker-HiC_scaffold_10-snap-1122.3;maker-HiC_scaffold_10-snap-1144.2;maker-HiC_scaffold_14-snap-231.21;maker-HiC_scaffold_15-snap-549.2;maker-HiC_scaffold_4-snap-1606.27;maker-HiC_scaffold_5-snap-1731.29;maker-HiC_scaffold_6-snap-1021.6;maker-HiC_scaffold_8-snap-1115.27;maker-HiC_scaffold_8-snap-1120.4;maker-HiC_scaffold_8-snap-1141.11;maker-HiC_scaffold_9-snap-242.…	ko03008
ko03010	Ribosome	Genetic Information Processing	Translation	39	1550	257	5051	1	1	0.494512	augustus_masked-HiC_scaffold_1-processed-225.19;augustus_masked-HiC_scaffold_10-processed-1673.25;augustus_masked-HiC_scaffold_12-processed-895.17;augustus_masked-HiC_scaffold_7-processed-161.29;augustus_masked-HiC_scaffold_9-processed-188.16;augustus_masked-HiC_scaffold_9-processed-189.21;genemark-HiC_scaffold_10-processed-2137.0;genemark-HiC_scaffold_11-processed-681.53;genemark-scaffold_2074_f…	ko03010
ko03013	RNA transport	Genetic Information Processing	Translation	36	1550	192	5051	0.999952	1	0.611008	augustus_masked-HiC_scaffold_11-processed-1695.20;augustus_masked-HiC_scaffold_12-processed-1297.8;augustus_masked-HiC_scaffold_2-processed-1798.0;augustus_masked-HiC_scaffold_3-processed-1054.28;augustus_masked-HiC_scaffold_9-processed-172.6;maker-HiC_scaffold_1-snap-1232.27;maker-HiC_scaffold_1-snap-1233.38;maker-HiC_scaffold_1-snap-227.46;maker-HiC_scaffold_1-snap-670.13;maker-HiC_scaffold_1-s…	ko03013
ko03015	mRNA surveillance pathway	Genetic Information Processing	Translation	23	1550	105	5051	0.983542	1	0.713813	augustus_masked-HiC_scaffold_3-processed-1054.28;augustus_masked-HiC_scaffold_3-processed-1598.11;genemark-HiC_scaffold_11-processed-783.2;genemark-scaffold_2426-processed-0.0;maker-HiC_scaffold_1-snap-227.46;maker-HiC_scaffold_1-snap-28.9;maker-HiC_scaffold_11-snap-183.13;maker-HiC_scaffold_11-snap-197.2;maker-HiC_scaffold_12-snap-817.0;maker-HiC_scaffold_13-snap-1636.42;maker-HiC_scaffold_15-sn…	ko03015
ko03018	RNA degradation	Genetic Information Processing	Folding, sorting and degradation	28	1550	100	5051	0.755116	1	0.912439	augustus_masked-HiC_scaffold_3-processed-1054.28;augustus_masked-HiC_scaffold_6-processed-830.0;augustus_masked-HiC_scaffold_7-processed-1130.2;augustus_masked-HiC_scaffold_8-processed-331.10;maker-HiC_scaffold_1-snap-1814.29;maker-HiC_scaffold_1-snap-227.46;maker-HiC_scaffold_1-snap-331.48;maker-HiC_scaffold_10-snap-2045.37;maker-HiC_scaffold_10-snap-2084.0;maker-HiC_scaffold_11-snap-1585.28;mak…	ko03018
ko03020	RNA polymerase	Genetic Information Processing	Transcription	8	1550	29	5051	0.707357	1	0.898954	genemark-HiC_scaffold_5-processed-1785.19;maker-HiC_scaffold_10-snap-1879.30;maker-HiC_scaffold_10-snap-620.0;maker-HiC_scaffold_11-snap-150.15;maker-HiC_scaffold_14-snap-406.23;maker-HiC_scaffold_3-snap-43.15;maker-HiC_scaffold_4-snap-408.17;maker-HiC_scaffold_4-snap-415.0	ko03020
ko03022	Basal transcription factors	Genetic Information Processing	Transcription	6	1550	29	5051	0.919736	1	0.674216	maker-HiC_scaffold_3-snap-1295.42;maker-HiC_scaffold_6-snap-167.14;maker-HiC_scaffold_6-snap-167.15;maker-HiC_scaffold_8-snap-572.45;maker-HiC_scaffold_8-snap-948.24;maker-HiC_scaffold_9-snap-75.13	ko03022
ko03030	DNA replication	Genetic Information Processing	Replication and repair	6	1550	32	5051	0.957387	1	0.611008	maker-HiC_scaffold_1-snap-1963.25;maker-HiC_scaffold_10-snap-1073.1;maker-HiC_scaffold_10-snap-1753.1;maker-HiC_scaffold_2-snap-1755.12;maker-HiC_scaffold_3-snap-933.83;maker-HiC_scaffold_8-snap-628.14	ko03030
ko03040	Spliceosome	Genetic Information Processing	Transcription	30	1550	208	5051	1	1	0.470006	augustus_masked-HiC_scaffold_11-processed-1254.45;augustus_masked-HiC_scaffold_13-processed-1512.0;augustus_masked-HiC_scaffold_13-processed-1513.40;augustus_masked-HiC_scaffold_4-processed-336.8;augustus_masked-HiC_scaffold_7-processed-771.12;genemark-HiC_scaffold_5-processed-1724.21;maker-HiC_scaffold_1-snap-1232.27;maker-HiC_scaffold_1-snap-1233.38;maker-HiC_scaffold_10-snap-1432.0;maker-HiC_s…	ko03040
ko03050	Proteasome	Genetic Information Processing	Folding, sorting and degradation	13	1550	76	5051	0.997826	1	0.557411	augustus_masked-HiC_scaffold_11-processed-1719.13;augustus_masked-HiC_scaffold_12-processed-605.21;augustus_masked-HiC_scaffold_13-processed-1725.37;genemark-HiC_scaffold_1-processed-120.13;maker-HiC_scaffold_10-snap-385.51;maker-HiC_scaffold_14-snap-1415.3;maker-HiC_scaffold_15-snap-331.6;maker-HiC_scaffold_15-snap-335.4;maker-HiC_scaffold_2-snap-616.41;maker-HiC_scaffold_5-snap-1651.32;maker-Hi…	ko03050
ko03060	Protein export	Genetic Information Processing	Folding, sorting and degradation	17	1550	54	5051	0.500858	0.885584	1.02589	augustus_masked-HiC_scaffold_1-processed-1814.23;augustus_masked-HiC_scaffold_13-processed-61.0;augustus_masked-HiC_scaffold_6-processed-748.45;genemark-HiC_scaffold_3-processed-1565.43;maker-HiC_scaffold_1-snap-829.28;maker-HiC_scaffold_11-snap-1534.0;maker-HiC_scaffold_12-snap-613.20;maker-HiC_scaffold_14-snap-567.54;maker-HiC_scaffold_15-snap-23.35;maker-HiC_scaffold_3-snap-1563.20;maker-HiC_s…	ko03060
ko03410	Base excision repair	Genetic Information Processing	Replication and repair	11	1550	24	5051	0.0850766	0.305275	1.49358	maker-HiC_scaffold_1-snap-1963.25;maker-HiC_scaffold_10-snap-1073.1;maker-HiC_scaffold_12-snap-219.31;maker-HiC_scaffold_15-snap-1382.26;maker-HiC_scaffold_2-snap-1755.12;maker-HiC_scaffold_2-snap-842.2;maker-HiC_scaffold_4-snap-47.16;maker-HiC_scaffold_6-snap-904.26;maker-HiC_scaffold_8-snap-628.14;maker-HiC_scaffold_9-snap-373.13;maker-HiC_scaffold_9-snap-385.4	ko03410
ko03420	Nucleotide excision repair	Genetic Information Processing	Replication and repair	8	1550	39	5051	0.945103	1	0.668453	maker-HiC_scaffold_1-snap-1963.25;maker-HiC_scaffold_10-snap-1073.1;maker-HiC_scaffold_14-snap-924.26;maker-HiC_scaffold_2-snap-1755.12;maker-HiC_scaffold_8-snap-240.47;maker-HiC_scaffold_8-snap-572.45;maker-HiC_scaffold_8-snap-628.14;snap_masked-HiC_scaffold_2-processed-1107.14	ko03420
ko03430	Mismatch repair	Genetic Information Processing	Replication and repair	3	1550	30	5051	0.99837	1	0.325871	maker-HiC_scaffold_1-snap-1963.25;maker-HiC_scaffold_10-snap-1073.1;maker-HiC_scaffold_8-snap-628.14	ko03430
ko03440	Homologous recombination	Genetic Information Processing	Replication and repair	9	1550	44	5051	0.954379	1	0.666554	augustus_masked-HiC_scaffold_14-processed-940.28;maker-HiC_scaffold_10-snap-1073.1;maker-HiC_scaffold_11-snap-1791.27;maker-HiC_scaffold_11-snap-1792.22;maker-HiC_scaffold_14-snap-940.40;maker-HiC_scaffold_2-snap-1755.12;maker-HiC_scaffold_3-snap-1040.5;maker-HiC_scaffold_6-snap-865.8;maker-HiC_scaffold_9-snap-789.9	ko03440
ko03450	Non-homologous end-joining	Genetic Information Processing	Replication and repair	2	1550	5	5051	0.485916	0.884803	1.30348	maker-HiC_scaffold_1-snap-1885.48;maker-HiC_scaffold_2-snap-282.9	ko03450
ko04016	MAPK signaling pathway - plant	Environmental Information Processing	Signal transduction	54	1550	183	5051	0.664842	1	0.961586	augustus_masked-HiC_scaffold_1-processed-2094.6;augustus_masked-HiC_scaffold_1-processed-2098.5;augustus_masked-HiC_scaffold_10-processed-1600.4;augustus_masked-HiC_scaffold_10-processed-459.29;augustus_masked-HiC_scaffold_10-processed-973.11;augustus_masked-HiC_scaffold_11-processed-410.50;augustus_masked-HiC_scaffold_12-processed-834.22;augustus_masked-HiC_scaffold_13-processed-1462.3;augustus_…	ko04016
ko04070	Phosphatidylinositol signaling system	Environmental Information Processing	Signal transduction	13	1550	55	5051	0.903545	1	0.77024	augustus_masked-HiC_scaffold_2-processed-26.2;augustus_masked-HiC_scaffold_9-processed-454.28;genemark-HiC_scaffold_3-processed-928.45;maker-HiC_scaffold_1-snap-1244.0;maker-HiC_scaffold_10-snap-1524.4;maker-HiC_scaffold_10-snap-1791.6;maker-HiC_scaffold_10-snap-190.28;maker-HiC_scaffold_12-snap-397.26;maker-HiC_scaffold_3-snap-1851.10;maker-HiC_scaffold_3-snap-1860.8;maker-HiC_scaffold_4-snap-16…	ko04070
ko04075	Plant hormone signal transduction	Environmental Information Processing	Signal transduction	106	1550	305	5051	0.0647567	0.282154	1.13254	augustus_masked-HiC_scaffold_1-processed-2168.2;augustus_masked-HiC_scaffold_1-processed-920.34;augustus_masked-HiC_scaffold_10-processed-459.29;augustus_masked-HiC_scaffold_10-processed-973.11;augustus_masked-HiC_scaffold_11-processed-410.50;augustus_masked-HiC_scaffold_12-processed-2018.11;augustus_masked-HiC_scaffold_12-processed-425.52;augustus_masked-HiC_scaffold_12-processed-587.28;augustus…	ko04075
ko04120	Ubiquitin mediated proteolysis	Genetic Information Processing	Folding, sorting and degradation	23	1550	95	5051	0.935044	1	0.788951	augustus_masked-HiC_scaffold_11-processed-183.6;augustus_masked-HiC_scaffold_5-processed-40.4;maker-HiC_scaffold_1-snap-108.28;maker-HiC_scaffold_1-snap-36.0;maker-HiC_scaffold_10-snap-931.55;maker-HiC_scaffold_11-snap-1536.0;maker-HiC_scaffold_11-snap-1561.18;maker-HiC_scaffold_11-snap-1572.40;maker-HiC_scaffold_11-snap-664.44;maker-HiC_scaffold_12-snap-1819.39;maker-HiC_scaffold_12-snap-2054.7;…	ko04120
ko04130	SNARE interactions in vesicular transport	Genetic Information Processing	Folding, sorting and degradation	7	1550	31	5051	0.882902	1	0.735838	augustus_masked-HiC_scaffold_6-processed-716.12;maker-HiC_scaffold_11-snap-446.6;maker-HiC_scaffold_14-snap-1257.18;maker-HiC_scaffold_15-snap-618.0;maker-HiC_scaffold_2-snap-279.32;maker-HiC_scaffold_6-snap-904.23;maker-HiC_scaffold_8-snap-752.14	ko04130
ko04136	Autophagy - other	Cellular Processes	Transport and catabolism	5	1550	24	5051	0.902317	1	0.678898	maker-HiC_scaffold_11-snap-1368.47;maker-HiC_scaffold_15-snap-668.46;maker-HiC_scaffold_3-snap-1039.17;maker-HiC_scaffold_3-snap-1889.11;maker-HiC_scaffold_8-snap-234.16	ko04136
ko04141	Protein processing in endoplasmic reticulum	Genetic Information Processing	Folding, sorting and degradation	76	1550	227	5051	0.194257	0.473986	1.09102	augustus_masked-HiC_scaffold_1-processed-1814.23;augustus_masked-HiC_scaffold_10-processed-370.14;augustus_masked-HiC_scaffold_10-processed-371.24;augustus_masked-HiC_scaffold_10-processed-879.17;augustus_masked-HiC_scaffold_14-processed-179.3;augustus_masked-HiC_scaffold_14-processed-918.24;augustus_masked-HiC_scaffold_5-processed-69.16;augustus_masked-HiC_scaffold_5-processed-77.8;augustus_mask…	ko04141
ko04144	Endocytosis	Cellular Processes	Transport and catabolism	60	1550	162	5051	0.0467097	0.258304	1.20693	augustus_masked-HiC_scaffold_13-processed-1454.4;augustus_masked-HiC_scaffold_7-processed-771.12;genemark-HiC_scaffold_12-processed-482.7;genemark-HiC_scaffold_14-processed-506.57;maker-HiC_scaffold_1-snap-1244.0;maker-HiC_scaffold_1-snap-2159.0;maker-HiC_scaffold_1-snap-498.0;maker-HiC_scaffold_1-snap-622.17;maker-HiC_scaffold_1-snap-634.6;maker-HiC_scaffold_10-snap-1524.4;maker-HiC_scaffold_10-…	ko04144
ko04145	Phagosome	Cellular Processes	Transport and catabolism	34	1550	102	5051	0.313097	0.658583	1.08624	augustus_masked-HiC_scaffold_1-processed-1814.23;augustus_masked-HiC_scaffold_2-processed-866.4;augustus_masked-HiC_scaffold_6-processed-375.14;augustus_masked-HiC_scaffold_6-processed-426.17;augustus_masked-HiC_scaffold_6-processed-748.45;genemark-HiC_scaffold_3-processed-928.45;genemark-HiC_scaffold_5-processed-1705.20;maker-HiC_scaffold_1-snap-1710.34;maker-HiC_scaffold_1-snap-1720.0;maker-HiC…	ko04145
ko04146	Peroxisome	Cellular Processes	Transport and catabolism	17	1550	75	5051	0.953183	1	0.738641	augustus_masked-HiC_scaffold_12-processed-816.8;augustus_masked-HiC_scaffold_14-processed-1408.6;maker-HiC_scaffold_10-snap-1701.29;maker-HiC_scaffold_11-snap-1160.28;maker-HiC_scaffold_15-snap-189.8;maker-HiC_scaffold_2-snap-1891.5;maker-HiC_scaffold_2-snap-1893.6;maker-HiC_scaffold_3-snap-1867.11;maker-HiC_scaffold_4-snap-845.37;maker-HiC_scaffold_5-snap-544.27;maker-HiC_scaffold_6-snap-1142.3;…	ko04146
ko04626	Plant-pathogen interaction	Organismal Systems	Environmental adaptation	80	1550	301	5051	0.952788	1	0.866102	augustus_masked-HiC_scaffold_1-processed-131.29;augustus_masked-HiC_scaffold_1-processed-2171.31;augustus_masked-HiC_scaffold_1-processed-872.2;augustus_masked-HiC_scaffold_1-processed-873.34;augustus_masked-HiC_scaffold_10-processed-879.17;augustus_masked-HiC_scaffold_13-processed-1508.8;augustus_masked-HiC_scaffold_13-processed-287.21;augustus_masked-HiC_scaffold_14-processed-269.31;augustus_ma…	ko04626
ko04712	Circadian rhythm - plant	Organismal Systems	Environmental adaptation	22	1550	58	5051	0.144908	0.428786	1.23606	augustus_masked-HiC_scaffold_11-processed-183.6;augustus_masked-HiC_scaffold_15-processed-1157.5;augustus_masked-HiC_scaffold_15-processed-1445.17;augustus_masked-HiC_scaffold_15-processed-1455.17;augustus_masked-HiC_scaffold_5-processed-1160.38;maker-HiC_scaffold_11-snap-741.36;maker-HiC_scaffold_11-snap-741.37;maker-HiC_scaffold_12-snap-827.5;maker-HiC_scaffold_15-snap-1157.18;maker-HiC_scaffol…	ko04712
ko04933	AGE-RAGE signaling pathway in diabetic complications	Human Diseases	Endocrine and metabolic disease	6	1550	10	5051	0.0524161	0.258304	1.95523	augustus_masked-HiC_scaffold_2-processed-866.4;maker-HiC_scaffold_1-snap-1710.34;maker-HiC_scaffold_1-snap-1720.0;maker-HiC_scaffold_12-snap-2055.1;maker-HiC_scaffold_3-snap-1851.10;maker-HiC_scaffold_3-snap-1860.8	ko04933
