# Supplementary material for: Physiological and Transcriptional Analysis Reveals the Response Mechanism of Camellia vietnamensis Huang to Drought Stress
Source: Int J Mol Sci. 2022 Oct 5;23(19):11801. doi: 10.3390/ijms231911801 (PMC9569630; doi:10.3390/ijms231911801)
Supplement: Supplementary file 1 [file ijms-23-11801-s001.zip › Table S5.xlsx]

## Sheet: Sheet1
Table S5. Percentage of genes in KEGG pathway among different C. vietnamensis comparison groups
		HD VS WH						HD				WH
		0 d		3 d		6 d		0d vs 3d		0d vs 6d		3d		6d
Kegg_pathway	ko_id	No.of genes	Percentage of genes	No.of genes	Percentage of genes	No.of genes	Percentage of genes	No.of genes	Percentage of genes	No.of genes	Percentage of genes	No.of genes	Percentage of genes	No.of genes	Percentage of genes
Glycolysis / Gluconeogenesis	ko00010	15	0.0269784	8	0.0187354	1	0.00442478	5	0.0101215	39	0.0224138	10	0.013986	38	0.0214205
Citrate cycle (TCA cycle)	ko00020	6	0.0107914	6	0.0140515	2	0.00884956	1	0.00202429	16	0.0091954	1	0.0013986	15	0.00845547
Pentose and glucuronate interconversions	ko00040	8	0.0143885	3	0.00702576	1	0.00442478	9	0.0182186	26	0.0149425	15	0.020979	22	0.0124014
Galactose metabolism	ko00052	7	0.0125899	5	0.0117096	8	0.0353982	6	0.0121457	26	0.0149425	7	0.00979021	22	0.0124014
Ascorbate and aldarate metabolism	ko00053	4	0.00719424	2	0.00468384	1	0.00442478	4	0.00809717	18	0.0103448	5	0.00699301	17	0.00958286
Fatty acid elongation	ko00062	3	0.00539568	1	0.00234192	2	0.00884956	3	0.00607287	11	0.00632184	6	0.00839161	9	0.00507328
Cutin, suberine and wax biosynthesis	ko00073	6	0.0107914	2	0.00468384	5	0.0221239	3	0.00607287	11	0.00632184	3	0.0041958	7	0.00394589
Ubiquinone and other terpenoid-quinone biosynthesis	ko00130	4	0.00719424	2	0.00468384	1	0.00442478	4	0.00809717	18	0.0103448	9	0.0125874	19	0.0107103
Oxidative phosphorylation	ko00190	7	0.0125899	10	0.0234192	6	0.0265487	2	0.00404858	35	0.0201149	9	0.0125874	40	0.0225479
Photosynthesis	ko00195	2	0.00359712	31	0.0725995	2	0.00884956	9	0.0182186	44	0.0252874	3	0.0041958	46	0.0259301
Photosynthesis - antenna proteins	ko00196	3	0.00539568	16	0.0374707	1	0.00442478	12	0.0242915	18	0.0103448	4	0.00559441	18	0.0101466
Purine metabolism	ko00230	7	0.0125899	4	0.00936768	1	0.00442478	4	0.00809717	20	0.0114943	7	0.00979021	27	0.0152198
Pyrimidine metabolism	ko00240	3	0.00539568	4	0.00936768	2	0.00884956	3	0.00607287	16	0.0091954	8	0.0111888	17	0.00958286
Alanine, aspartate and glutamate metabolism	ko00250	1	0.00179856	3	0.00702576	3	0.0132743	3	0.00607287	21	0.012069	6	0.00839161	20	0.011274
Glycine, serine and threonine metabolism	ko00260	3	0.00539568	15	0.0351288	3	0.0132743	2	0.00404858	36	0.0206897	14	0.0195804	36	0.0202931
Cysteine and methionine metabolism	ko00270	12	0.0215827	8	0.0187354	10	0.0442478	17	0.034413	46	0.0264368	25	0.034965	49	0.0276212
Arginine and proline metabolism	ko00330	7	0.0125899	4	0.00936768	5	0.0221239	7	0.01417	28	0.016092	6	0.00839161	32	0.0180383
Tyrosine metabolism	ko00350	1	0.00179856	6	0.0140515	3	0.0132743	4	0.00809717	14	0.00804598	4	0.00559441	15	0.00845547
Phenylalanine metabolism	ko00360	5	0.00899281	5	0.0117096	4	0.0176991	4	0.00809717	23	0.0132184	14	0.0195804	28	0.0157835
Tryptophan metabolism	ko00380	8	0.0143885	5	0.0117096	7	0.0309735	7	0.01417	30	0.0172414	8	0.0111888	30	0.0169109
beta-Alanine metabolism	ko00410	4	0.00719424	4	0.00936768	3	0.0132743	2	0.00404858	19	0.0109195	4	0.00559441	18	0.0101466
Selenocompound metabolism	ko00450	2	0.00359712	3	0.00702576	1	0.00442478	5	0.0101215	9	0.00517241	5	0.00699301	11	0.00620068
Cyanoamino acid metabolism	ko00460	5	0.00899281	5	0.0117096	8	0.0353982	4	0.00809717	20	0.0114943	4	0.00559441	12	0.00676437
Glutathione metabolism	ko00480	21	0.0377698	9	0.0210773	6	0.0265487	14	0.0283401	51	0.0293103	34	0.0475524	55	0.0310034
Starch and sucrose metabolism	ko00500	17	0.0305755	9	0.0210773	6	0.0265487	21	0.0425101	49	0.0281609	28	0.0391608	44	0.0248027
N-Glycan biosynthesis	ko00510	2	0.00359712	1	0.00234192	1	0.00442478	2	0.00404858	10	0.00574713	1	0.0013986	12	0.00676437
Amino sugar and nucleotide sugar metabolism	ko00520	18	0.0323741	5	0.0117096	9	0.039823	17	0.034413	54	0.0310345	21	0.0293706	54	0.0304397
Glycerolipid metabolism	ko00561	6	0.0107914	3	0.00702576	1	0.00442478	9	0.0182186	27	0.0155172	6	0.00839161	24	0.0135287
Glycerophospholipid metabolism	ko00564	11	0.0197842	4	0.00936768	1	0.00442478	11	0.0222672	35	0.0201149	16	0.0223776	46	0.0259301
Ether lipid metabolism	ko00565	7	0.0125899	2	0.00468384	1	0.00442478	5	0.0101215	15	0.00862069	5	0.00699301	20	0.011274
alpha-Linolenic acid metabolism	ko00592	8	0.0143885	7	0.0163934	2	0.00884956	5	0.0101215	21	0.012069	7	0.00979021	19	0.0107103
Pyruvate metabolism	ko00620	10	0.0179856	7	0.0163934	2	0.00884956	8	0.0161943	28	0.016092	6	0.00839161	21	0.0118377
Carbon fixation in photosynthetic organisms	ko00710	8	0.0143885	13	0.030445	2	0.00884956	8	0.0161943	31	0.0178161	9	0.0125874	30	0.0169109
Terpenoid backbone biosynthesis	ko00900	4	0.00719424	7	0.0163934	5	0.0221239	4	0.00809717	17	0.00977011	6	0.00839161	20	0.011274
Monoterpenoid biosynthesis	ko00902	3	0.00539568	6	0.0140515	3	0.0132743	3	0.00607287	8	0.0045977	6	0.00839161	5	0.00281849
Brassinosteroid biosynthesis	ko00905	6	0.0107914	3	0.00702576	3	0.0132743	3	0.00607287	11	0.00632184	8	0.0111888	9	0.00507328
Zeatin biosynthesis	ko00908	4	0.00719424	3	0.00702576	5	0.0221239	4	0.00809717	11	0.00632184	3	0.0041958	16	0.00901917
Sesquiterpenoid and triterpenoid biosynthesis	ko00909	8	0.0143885	4	0.00936768	5	0.0221239	7	0.01417	13	0.00747126	13	0.0181818	13	0.00732807
Nitrogen metabolism	ko00910	1	0.00179856	5	0.0117096	1	0.00442478	2	0.00404858	11	0.00632184	6	0.00839161	11	0.00620068
Sulfur metabolism	ko00920	4	0.00719424	4	0.00936768	1	0.00442478	3	0.00607287	12	0.00689655	3	0.0041958	13	0.00732807
Phenylpropanoid biosynthesis	ko00940	67	0.120504	32	0.0749415	19	0.0840708	38	0.0769231	101	0.058046	66	0.0923077	103	0.0580609
Flavonoid biosynthesis	ko00941	27	0.0485612	12	0.028103	4	0.0176991	25	0.0506073	45	0.0258621	28	0.0391608	38	0.0214205
Stilbenoid, diarylheptanoid and gingerol biosynthesis	ko00945	23	0.0413669	12	0.028103	1	0.00442478	20	0.0404858	34	0.0195402	24	0.0335664	33	0.018602
ABC transporters	ko02010	6	0.0107914	6	0.0140515	1	0.00442478	10	0.0202429	20	0.0114943	12	0.0167832	18	0.0101466
RNA transport	ko03013	9	0.0161871	5	0.0117096	3	0.0132743	1	0.00202429	36	0.0206897	9	0.0125874	34	0.0191657
mRNA surveillance pathway	ko03015	1	0.00179856	1	0.00234192	1	0.00442478	1	0.00202429	23	0.0132184	3	0.0041958	26	0.0146561
RNA degradation	ko03018	6	0.0107914	4	0.00936768	4	0.0176991	3	0.00607287	28	0.016092	5	0.00699301	29	0.0163472
DNA replication	ko03030	6	0.0107914	2	0.00468384	3	0.0132743	1	0.00202429	6	0.00344828	4	0.00559441	10	0.00563698
Spliceosome	ko03040	6	0.0107914	2	0.00468384	1	0.00442478	4	0.00809717	30	0.0172414	8	0.0111888	34	0.0191657
Base excision repair	ko03410	2	0.00359712	1	0.00234192	2	0.00884956	1	0.00202429	11	0.00632184	2	0.0027972	11	0.00620068
Nucleotide excision repair	ko03420	2	0.00359712	2	0.00468384	2	0.00884956	1	0.00202429	8	0.0045977	1	0.0013986	9	0.00507328
MAPK signaling pathway - plant	ko04016	25	0.044964	11	0.0257611	13	0.0575221	27	0.0546559	54	0.0310345	33	0.0461538	55	0.0310034
Plant hormone signal transduction	ko04075	38	0.0683453	31	0.0725995	14	0.0619469	44	0.0890688	106	0.0609195	58	0.0811189	100	0.0563698
Ubiquitin mediated proteolysis	ko04120	4	0.00719424	3	0.00702576	2	0.00884956	2	0.00404858	23	0.0132184	7	0.00979021	23	0.0129651
Protein processing in endoplasmic reticulum	ko04141	8	0.0143885	15	0.0351288	3	0.0132743	12	0.0242915	76	0.0436782	28	0.0391608	72	0.0405862
Endocytosis	ko04144	10	0.0179856	7	0.0163934	1	0.00442478	15	0.0303644	60	0.0344828	16	0.0223776	68	0.0383315
Phagosome	ko04145	10	0.0179856	5	0.0117096	2	0.00884956	15	0.0303644	34	0.0195402	11	0.0153846	45	0.0253664
Peroxisome	ko04146	2	0.00359712	1	0.00234192	3	0.0132743	1	0.00202429	17	0.00977011	4	0.00559441	14	0.00789177
Plant-pathogen interaction	ko04626	43	0.0773381	31	0.0725995	13	0.0575221	27	0.0546559	80	0.045977	41	0.0573427	92	0.0518602
Total		556	1	427	1	226	1	494	1	1740	1	715	1	1774	1
