# Supplementary material for: Physiological and Transcriptional Analysis Reveals the Response Mechanism of Camellia vietnamensis Huang to Drought Stress
Source: Int J Mol Sci. 2022 Oct 5;23(19):11801. doi: 10.3390/ijms231911801 (PMC9569630; doi:10.3390/ijms231911801)
Supplement: Supplementary file 1 [file ijms-23-11801-s001.zip › Table S6.xlsx]

## Sheet: Sheet1
Table S6. DEGs enriched in lignin biosynthesis pathways (ko00940)
Pathway	Gene Name	Definition	Entry	GeneID	HD1-0d-(average)	WH1-0d-(average)	HD1-3d-(average)	WH1-3d-(average)	HD1-6d-(average)	WH1-6d-(average)
Phenylpropanoid biosynthesis (ko00940)	PAL	phenylalanine ammonia-lyase	K10775	maker-HiC_scaffold_11-snap-605.48	295.416	439.321	135.018	242.132	38.9198	63.2608
				maker-HiC_scaffold_13-snap-1046.10	7.12753	15.1326	4.70183	1.79656	1.05963	0.569034
				maker-HiC_scaffold_13-snap-1046.11	1.36577	3.26399	0.685735	0.46484	0.14893	0.121474
				maker-HiC_scaffold_13-snap-1047.9	1.51487	7.71304	0.980131	0.55508	0.146833	0.150365
				maker-HiC_scaffold_13-snap-1082.12	3.06	4.97955	2.05511	0.372963	0.569672	0.25444
				maker-HiC_scaffold_13-snap-1082.13	2.85608	6.35443	1.5493	0.634176	0.581198	0.217423
				maker-HiC_scaffold_13-snap-1082.14	5.40115	10.5707	2.91257	2.35352	0.645727	0.290874
				maker-HiC_scaffold_3-snap-1665.40	39.3284	190.001	36.0086	21.7874	34.5333	9.36357
				maker-HiC_scaffold_6-snap-767.0	70.0885	97.679	48.8188	38.4927	64.6677	33.1407
				snap_masked-HiC_scaffold_10-processed-216.61	225.137	361.291	55.8799	127.371	20.0347	16.9561
	C4H	trans-cinnamate 4-monooxygenase	K00487	maker-HiC_scaffold_12-snap-1970.13	7.90667	5.32963	1.10792	0.157514	0.902265	0.286206
				maker-HiC_scaffold_3-snap-1182.35	6.00818	1.33187	0.913458	8.4449	0.78363	0.193238
	CCR	cinnamoyl-CoA reductase	K09753	maker-HiC_scaffold_7-snap-759.0	138.339	209.747	113.211	128.7	224.856	253.127
				maker-HiC_scaffold_9-snap-360.15	4.72591	1.28373	0.813479	0.885539	0.459053	0.285383
				maker-HiC_scaffold_9-snap-362.1	2.54809	0.30721	0.363798	0.372322	0.124765	0.519769
				maker-HiC_scaffold_9-snap-364.17	4.70891	0.522589	2.23153	0.431598	0.294476	-
				maker-HiC_scaffold_9-snap-391.12	5.29389	2.14402	2.35357	1.15614	0.8778	0.613556
	4CL	4-coumaric acid: CoA ligase	K01904	augustus_masked-HiC_scaffold_6-processed-718.23	37.525	81.158	14.9568	23.6286	20.014	14.5637
				maker-HiC_scaffold_7-snap-1914.20	57.1535	71.6102	48.0778	45.2225	59.7905	32.5185
				maker-HiC_scaffold_7-snap-1941.27	22.2377	24.6138	17.584	20.0767	24.9654	11.2969
				maker-HiC_scaffold_7-snap-881.12	24.6071	15.8401	19.7931	23.3057	17.8494	28.6571
				maker-HiC_scaffold_9-snap-465.4	107.641	260.769	40.4762	59.2615	50.6522	38.8016
				maker-HiC_scaffold_9-snap-632.24	14.0167	7.27883	13.0786	14.3872	4.97026	3.00686
				maker-HiC_scaffold_9-snap-644.30	17.4206	11.5922	16.8319	13.2615	5.74616	4.49664
	F5H	ferulate 5-hydroxylase	K09755	maker-HiC_scaffold_10-snap-1646.0	153.144	276.064	89.2228	74.2607	25.8437	44.3052
				maker-HiC_scaffold_7-snap-1323.19	0.87396	0.239451	0.286694	0.361864	14.875	1.23449
	CAD	cinnamyl-alcohol dehydrogenase	K00083	genemark-HiC_scaffold_3-processed-1128.55	28.87	35.6231	16.2768	29.9507	1.76628	1.91028
				genemark-HiC_scaffold_3-processed-1131.22	5.07784	3.63894	3.09604	1.96309	4.17277	3.20189
				genemark-HiC_scaffold_3-processed-1137.44	162.639	229.003	170.042	224.438	90.623	113.852
				maker-HiC_scaffold_12-snap-443.41	-	0.806553	0.0600975	0.0285207	0.0530933	0.484685
				maker-HiC_scaffold_3-snap-1119.26	13.1685	8.75404	9.39457	6.40882	2.54952	2.36828
				maker-HiC_scaffold_3-snap-1120.48	36.052	56.878	24.4721	50.3794	12.4835	10.1995
				maker-HiC_scaffold_3-snap-1136.1	15.0599	42.8951	11.4476	16.8477	10.7611	5.34746
				maker-HiC_scaffold_3-snap-1141.71	23.0927	23.9059	13.0277	20.5175	4.99852	2.16265
				maker-HiC_scaffold_3-snap-1142.3	5.1795	6.64901	5.31476	2.75589	2.25078	0.698158
				maker-HiC_scaffold_8-snap-1059.23	0.22902	0.0801375	0.277273	0.0360705	0.185293	0.0700425
	POD	peroxidase	K00430	augustus_masked-HiC_scaffold_10-processed-2043.26	27.4238	18.434	17.9084	23.9138	7.87774	6.32237
				genemark-HiC_scaffold_10-processed-2132.72	0.0939193	0.155303	0.0615899	0.0298001	0.52323	0.109856
				genemark-HiC_scaffold_3-processed-1199.69	2.98763	4.96541	0.137029	0.644488	2.30518	0.282452
				genemark-HiC_scaffold_3-processed-1207.29	6.87778	6.6854	0.646014	0.711664	3.74801	0.373634
				genemark-HiC_scaffold_7-processed-1127.60	3.29346	5.90169	5.63386	2.9059	13.3635	9.67562
				genemark-HiC_scaffold_8-processed-1204.2	2.4014	7.60289	2.49457	2.92501	12.42	4.85739
				genemark-HiC_scaffold_8-processed-1213.111	0.847855	2.60263	2.03381	3.39733	11.3257	16.6494
				maker-HiC_scaffold_1-snap-427.29	37.5679	38.49	3.28898	3.79147	1.11302	1.16643
				maker-HiC_scaffold_10-snap-1356.40	5.86295	2.59704	4.79714	1.36066	3.81295	3.36524
				maker-HiC_scaffold_10-snap-1533.0	4.16978	4.21458	2.51891	3.10404	1.29611	2.40041
				maker-HiC_scaffold_10-snap-1537.1	13.962	12.8307	7.85628	6.74385	2.71208	5.71083
				maker-HiC_scaffold_10-snap-1769.4	77.2191	138.585	42.4904	15.2899	46.8268	34.5046
				maker-HiC_scaffold_10-snap-2137.52	0.298877	2.18738	0.43208	0.383514	11.6143	1.97762
				maker-HiC_scaffold_10-snap-491.4	7.91014	35.0253	5.11181	3.31027	0.471197	0.794405
				maker-HiC_scaffold_11-snap-1776.40	0.0307176	0.194058	0.19154	0.118725	0.663311	1.25945
				maker-HiC_scaffold_12-snap-609.2	3.71516	8.16754	5.14479	14.7725	0.907223	1.14538
				maker-HiC_scaffold_12-snap-614.36	0.822256	0.7762	1.29831	0.46688	0.367576	0.0877268
				maker-HiC_scaffold_13-snap-260.8	0.219798	-	-	0.0341496	1.59377	1.08273
				maker-HiC_scaffold_2-snap-1173.33	156.864	45.7109	18.5454	27.7208	0.491403	0.921652
				maker-HiC_scaffold_3-snap-1886.35	-	2.33922	0.547054	0.559631	13.8327	0.502985
				maker-HiC_scaffold_4-snap-1574.17	217.852	38.3512	26.2139	32.2851	0.671528	2.31676
				maker-HiC_scaffold_4-snap-1595.15	77.527	22.5897	9.73309	14.6944	0.608762	1.0515
				maker-HiC_scaffold_5-snap-1067.0	221.342	270.471	192.674	74.6182	759.285	328.668
				maker-HiC_scaffold_5-snap-1067.1	46.9572	69.6578	44.5188	16.149	190.845	119.756
				maker-HiC_scaffold_5-snap-1068.43	4.88207	6.61026	4.49143	1.48693	19.1816	4.92803
				maker-HiC_scaffold_5-snap-1793.20	16.0187	52.3912	3.54943	4.15014	0.0395971	0.110326
				maker-HiC_scaffold_5-snap-682.26	0.0725238	0.148172	0.11196	-	0.0329704	0.173654
				maker-HiC_scaffold_6-snap-1067.31	0.117889	0.0627314	0.0915966	0.0569072	0.081489	-
				maker-HiC_scaffold_6-snap-1068.21	2.17305	0.0560856	2.20732	6.97697	0.0244752	-
				maker-HiC_scaffold_6-snap-1070.15	1.64506	0.170955	1.61177	0.193219	0.359213	-
				maker-HiC_scaffold_6-snap-545.1	-	0.570781	0.0570157	-	0.0509026	-
				maker-HiC_scaffold_6-snap-548.28	0.978436	8.78462	3.127	0.622075	12.4505	0.438383
				maker-HiC_scaffold_6-snap-609.3	0.523779	15.1908	0.844086	0.930416	3.17187	0.875696
				maker-HiC_scaffold_7-snap-1119.3	4.89784	4.90392	7.14797	3.73113	17.5631	15.7034
				maker-HiC_scaffold_7-snap-1336.38	211.631	58.5228	32.5829	112.261	4.6051	3.35635
				maker-HiC_scaffold_7-snap-1337.27	192.877	16.5509	44.5429	49.5252	3.44214	1.70333
				maker-HiC_scaffold_7-snap-1471.31	0.435674	5.26423	0.524151	1.00159	2.28561	0.482107
				maker-HiC_scaffold_7-snap-1471.34	37.9004	94.0561	33.4114	15.3247	39.4384	15.9364
				maker-HiC_scaffold_8-snap-383.0	21.4038	34.7634	24.298	25.8777	1.38376	3.90637
				snap_masked-HiC_scaffold_1-processed-1105.52	51.16	96.0318	14.8613	144.492	-	4.565
				snap_masked-HiC_scaffold_1-processed-377.5	1.72025	10.4003	0.601164	0.412758	0.123169	0.0484444
				snap_masked-HiC_scaffold_15-processed-1122.12	3.32678	7.23631	1.27596	17.9051	-	0.146416
				snap_masked-HiC_scaffold_3-processed-1887.12	0.646604	12.6985	3.11629	3.7677	5.06697	0.0309295
				snap_masked-HiC_scaffold_3-processed-442.0	16.2235	9.36645	4.3842	6.27898	3.40611	2.58275
				snap_masked-HiC_scaffold_8-processed-380.28	29.543	10.6885	7.68389	5.68668	1.80888	0.162052
	CCoAOMT	caffeoyl-CoA O-methyltransferase	K00588	genemark-HiC_scaffold_14-processed-506.54	53.8911	122.104	42.6656	117.867	7.61579	21.3435
				maker-HiC_scaffold_10-snap-1804.32	28.2773	34.8655	5.74334	5.31547	0.457253	0.741974
	REF1	coniferyl-aldehyde dehydrogenase	K12355	maker-HiC_scaffold_12-snap-563.6	0.766229	3.3739	2.42152	6.29065	9.27125	9.60611
				maker-HiC_scaffold_12-snap-564.52	-	0.51346	0.464732	0.769823	2.85086	2.1972
				maker-HiC_scaffold_12-snap-566.14	0.0530398	0.431474	0.215908	0.550966	0.943705	2.374
				maker-HiC_scaffold_12-snap-566.19	0.486243	0.440797	0.664869	1.27187	2.28476	2.22625

## Sheet: Sheet2
	snap_masked-HiC_scaffold_8-processed-380.28	15.3429	41.1241	32.162	12.3111	9.67221	1.06838	1.91372	0	3.51292	12.7931	6.44533	12.8271	4.9982	6.29888	5.76297	0.29133	0.0940869	0.100739
	snap_masked-HiC_scaffold_3-processed-442.0	15.6313	18.0933	14.9457	5.32747	3.97626	3.84888	3.8198	4.08746	2.31108	8.0296	11.3166	8.75317	6.3563	5.56685	6.91377	1.79649	1.83217	4.11957
	snap_masked-HiC_scaffold_3-processed-1887.12	1.00207	0.21688	0.720867	3.11313	3.28557	2.95018	2.26478	0.201956	12.7342	26.2759	7.71103	4.10859	2.51491	0.66898	8.11921	0	0.0927885	0
	snap_masked-HiC_scaffold_1-processed-377.5	1.72647	0.934163	2.50011	1.05647	0.747018	0	0.369508	0	0	6.45096	15.0971	9.65282	0.630249	0.449062	0.158962	0	0.145333	0
	snap_masked-HiC_scaffold_1-processed-1105.52	29.0465	62.8663	61.5672	24.4398	17.281	2.86325	0	0	0	91.6172	88.2552	108.223	92.4904	149.765	191.221	5.20509	0.84051	7.64941
	snap_masked-HiC_scaffold_15-processed-1122.12	2.29798	2.4868	5.19555	2.85567	0.972209	0	0	0	0	7.17347	9.08062	5.45486	11.0732	17.9713	24.6707	0.439248	0	0
	snap_masked-HiC_scaffold_10-processed-216.61	338.592	90.514	246.305	56.3546	98.5394	12.7458	52.1847	4.31898	3.60032	324.886	384.871	374.116	140.64	98.2678	143.205	26.4392	5.37178	19.0574
	maker-HiC_scaffold_9-snap-644.30	17.6413	16.6489	17.9716	17.3659	12.855	20.2746	7.00257	7.64828	2.58762	12.967	10.079	11.7306	14.2606	12.2273	13.2965	4.06801	3.37154	6.05038
	maker-HiC_scaffold_9-snap-632.24	15.5093	13.5047	13.036	12.9764	11.9498	14.3095	5.94851	7.7626	1.19967	7.05374	7.6901	7.09265	20.2096	9.84465	13.1073	2.35591	2.23502	4.42965
	maker-HiC_scaffold_9-snap-465.4	151.093	64.4551	107.375	50.7304	63.8567	6.84155	52.4956	49.302	50.1591	203.05	300.055	279.203	60.2326	45.8852	71.6667	63.4417	10.6596	42.3035
	maker-HiC_scaffold_9-snap-391.12	4.24261	1.49713	10.1419	2.4833	3.31671	1.2607	0.955403	0.557645	1.12035	1.72746	1.91818	2.78642	0.555537	1.23147	1.68142	0.352589	0.939435	0.548645
	maker-HiC_scaffold_9-snap-364.17	2.97743	3.66959	7.47969	1.54167	3.7615	1.39141	0.389429	0.416717	0.0772815	0.430299	0.602036	0.535432	0.166057	0.709907	0.41883	0	0	0
	maker-HiC_scaffold_9-snap-362.1	1.67453	1.38067	4.58907	0.165152	0.67471	0.25153	0.225276	0	0.149019	0.248918	0.4146	0.258113	0.4803	0.152098	0.484567	0.304837	0.147674	1.1068
	maker-HiC_scaffold_9-snap-360.15	5.20212	5.10991	3.86569	0.580156	1.52368	0.336606	0.979781	0.322596	0.0747831	1.499	1.74772	0.604476	1.52654	0.0763285	1.05375	0.305957	0.0741081	0.476084
	maker-HiC_scaffold_8-snap-383.0	12.2213	26.8707	25.1193	17.6782	24.416	30.7997	1.82681	2.05256	0.271896	27.9567	43.4718	32.8616	39.046	17.7609	20.8262	1.94669	3.2333	6.53912
	maker-HiC_scaffold_8-snap-1059.23	0.453852	0	0.233209	0.352497	0.360021	0.119302	0.106849	0.34301	0.106021	0	0.117988	0.122424	0	0.108212	0	0	0.210127	0
	maker-HiC_scaffold_7-snap-881.12	23.4478	23.7561	26.6174	20.4413	22.5226	16.4154	13.857	14.7074	24.9838	18.859	15.3015	13.3598	28.0426	17.3994	24.4751	15.035	42.6486	28.2878
	maker-HiC_scaffold_7-snap-759.0	152.113	122.078	140.826	125.578	131.803	82.2534	211.033	243.321	220.214	185.467	230.498	213.275	105.448	180.669	99.9821	263.967	261.534	233.881
	maker-HiC_scaffold_7-snap-1941.27	26.7114	15.9153	24.0864	20.1811	19.2927	13.2781	23.1969	28.4881	23.2112	24.9285	26.3717	22.541	22.1201	18.6355	19.4744	14.9497	6.83315	12.1078
	maker-HiC_scaffold_7-snap-1914.20	68.9264	41.63	60.9041	47.691	57.8298	38.7126	52.2381	73.5863	53.5472	65.8662	78.2896	70.6748	51.4508	43.3964	40.8202	44.1308	24.8047	28.6199
	maker-HiC_scaffold_7-snap-1471.34	40.5129	38.4611	34.7271	34.5167	46.258	19.4595	42.1401	38.3197	37.8555	87.0895	104.077	91.0017	10.1676	15.1039	20.7024	15.9277	15.1761	16.7054
	maker-HiC_scaffold_7-snap-1471.31	0.250401	0.541951	0.514669	0.777924	0.79453	0	2.12225	0.756987	3.9776	4.68997	6.5097	4.59302	1.0055	0.477623	1.52165	0.717944	0.231865	0.496514
	maker-HiC_scaffold_7-snap-1337.27	327.204	94.0388	157.389	70.2098	61.9714	1.44746	2.99786	4.59514	2.73342	19.4273	15.8361	14.3892	41.4591	51.6954	55.4213	3.1247	0.876361	1.10892
	maker-HiC_scaffold_7-snap-1336.38	310.783	111.362	212.749	46.6509	50.3746	0.723158	4.45277	0.606426	8.75611	89.5455	41.0342	44.9888	97.4382	109.868	129.476	5.50499	1.75134	2.81273
	maker-HiC_scaffold_7-snap-1323.19	0.748388	1.10438	0.76911	0.140911	0.647634	0.0715366	9.41824	1.57686	33.6299	0.353969	0.0707487	0.293635	0.5464	0.194659	0.344534	2.47087	0.692987	0.539621
	maker-HiC_scaffold_7-snap-1119.3	3.61905	7.35521	3.71925	8.40964	6.90867	6.1256	17.6224	18.3235	16.7433	5.14351	6.42529	3.14295	3.54451	4.96686	2.682	16.5348	14.3854	16.19
	maker-HiC_scaffold_6-snap-767.0	81.8154	49.8865	78.5635	50.1737	78.3219	17.9609	43.4118	101.671	48.9206	68.5124	106.902	117.623	41.5568	36.9832	36.938	67.7616	5.1355	26.5251
	maker-HiC_scaffold_6-snap-609.3	0.179892	0.0973364	1.29411	1.67661	0.761069	0.0945748	1.52466	0.0906384	7.90033	16.2851	21.232	8.05514	1.89621	0.257349	0.637687	1.28945	0	1.33763
	maker-HiC_scaffold_6-snap-548.28	1.34919	0.292009	1.29411	6.14759	3.04428	0.18915	7.70799	0.815746	28.8278	9.92083	12.0658	4.36724	1.08355	0.60048	0.182196	0.601745	0	0.713405
	maker-HiC_scaffold_6-snap-545.1	0	0	0	0.0846203	0.0864267	0	0	0	0.152708	0.170054	1.18962	0.35267	0	0	0	0	0	0
	maker-HiC_scaffold_6-snap-1070.15	2.25091	1.37679	1.30748	0.506734	1.13861	3.18997	0	0.986192	0.0914463	0.305501	0.101769	0.105595	0.392986	0.186672	0	0	0	0
	maker-HiC_scaffold_6-snap-1068.21	2.33911	1.85629	2.32375	2.09934	2.30908	2.21354	0.0734256	0	0	0	0	0.168257	11.8976	5.87456	3.15876	0	0	0
	maker-HiC_scaffold_6-snap-1067.31	0.174419	0	0.179248	0.0903114	0.184478	0	0	0	0.244467	0	0	0.188194	0.0875487	0.083173	0	0	0	0
	maker-HiC_scaffold_5-snap-682.26	0	0	0.217571	0	0.33588	0	0	0	0.0989113	0.110147	0.220153	0.114215	0	0	0	0.101168	0	0.419793
	maker-HiC_scaffold_5-snap-1793.20	13.9103	21.3041	12.8416	3.41815	6.98223	0.247901	0	0.118791	0	63.5396	40.0854	53.5487	2.72187	2.92312	6.80544	0.112664	0.218314	0
	maker-HiC_scaffold_5-snap-1068.43	4.14647	5.09121	5.40854	4.21138	6.83144	2.43146	11.4891	22.6597	23.3959	4.5635	8.12616	7.14112	1.20075	2.12937	1.13066	3.58183	3.69184	7.5104
	maker-HiC_scaffold_5-snap-1067.1	50.7954	30.5755	59.5006	53.1618	61.5634	18.8313	215.256	183.509	173.769	64.9842	80.4361	63.5531	13.252	22.5289	12.6661	98.6422	129.597	131.029
	maker-HiC_scaffold_5-snap-1067.0	271.157	148.592	244.277	226.235	266.294	85.4932	870.805	729.739	677.31	218.677	336.766	255.971	59.9253	105.497	58.4321	334.361	313.482	338.16
	maker-HiC_scaffold_4-snap-1595.15	77.8958	87.802	66.8831	16.0289	12.7162	0.454184	1.28813	0	0.538161	29.2903	9.58255	28.8963	7.94997	12.2902	23.8431	1.03207	0.266652	1.85577
	maker-HiC_scaffold_4-snap-1574.17	215.796	224.643	213.116	39.5786	36.9051	2.15814	1.26636	0.285284	0.462936	46.3232	18.2525	50.478	19.6813	27.0676	50.1063	1.55578	1.11413	4.28037
	maker-HiC_scaffold_3-snap-1886.35	0	0	0	0.867684	0.443103	0.330375	10.0603	0.316624	31.1211	3.48741	2.28716	1.24308	1.36685	0.0998876	0.212153	0.200196	0.581891	0.726867
	maker-HiC_scaffold_3-snap-1665.40	56.1354	15.0954	46.7545	40.8054	62.7135	4.50688	22.3775	29.4015	51.8209	136.228	243.467	190.307	24.4212	17.1405	23.8004	15.7752	2.4371	9.87843
	maker-HiC_scaffold_3-snap-1182.35	6.88194	3.33849	7.80412	0.860122	1.50597	0.374281	0.670428	0.239135	1.44133	1.35811	1.35725	1.28025	6.0749	7.24239	12.0174	0.226801	0	0.352914
	maker-HiC_scaffold_3-snap-1142.3	5.5819	4.6982	5.25841	3.77334	4.26388	7.90706	1.9712	3.98428	0.796852	4.35616	12.4958	3.09503	2.17918	1.84845	4.24005	0.592751	0.502511	0.999212
	maker-HiC_scaffold_3-snap-1141.71	30.6301	16.4043	22.2435	11.3284	11.405	16.3497	5.44519	5.82674	3.72365	17.8061	30.3892	23.5223	32.7104	14.7553	14.0867	2.61375	1.08531	2.78888
	maker-HiC_scaffold_3-snap-1136.1	18.3652	7.45281	19.3618	12.2144	12.1403	9.98809	8.20008	10.7689	13.3142	36.2427	47.0032	45.4394	16.6883	13.8913	19.9634	6.73333	1.53931	7.76975
	maker-HiC_scaffold_3-snap-1120.48	49.9762	24.6139	33.5659	20.7015	28.3855	24.3294	11.8584	12.1342	13.4579	47.007	65.8825	57.7447	67.3156	36.5542	47.2685	11.2827	9.3282	9.98767
	maker-HiC_scaffold_3-snap-1119.26	14.5798	8.515	16.4105	10.9444	7.4248	9.81455	2.46995	3.80906	1.36956	7.30455	9.38558	9.57199	6.81491	5.22358	7.18798	2.43297	2.07151	2.60037
	maker-HiC_scaffold_2-snap-1173.33	115.565	178.159	176.868	24.7374	26.7288	4.17002	0.0868548	1.30117	0.086181	57.2942	28.3891	51.4493	18.9809	36.0644	28.1171	1.05777	0.427016	1.28017
	maker-HiC_scaffold_1-snap-427.29	8.60559	76.8296	27.2686	2.97056	4.46669	2.42968	0.600296	0.802949	1.93583	47.0112	19.9691	48.4897	1.11988	1.2159	9.03864	1.37076	1.18053	0.947989
	maker-HiC_scaffold_13-snap-260.8	0.107421	0	0.551974	0	0	0	2.12435	0.649486	2.00749	0	0	0	0	0.102449	0	0.513323	1.98937	0.745505
	maker-HiC_scaffold_13-snap-1082.14	9.72233	2.28114	4.19998	4.09854	4.32253	0.316631	0.891256	0.563555	0.482369	9.08696	11.81	10.8151	2.20251	2.46168	2.39636	0.616717	0	0.255905
	maker-HiC_scaffold_13-snap-1082.13	5.23981	1.28871	2.03973	2.54866	2.09925	0	0.598108	0.960027	0.185459	5.28704	8.37957	5.39666	0.956399	0.302866	0.643264	0.37938	0.036757	0.236133
	maker-HiC_scaffold_13-snap-1082.12	5.06525	1.3118	2.80296	2.86929	3.15949	0.136562	0.366924	0.654391	0.687701	4.77509	5.49236	4.6712	0.651917	0.247734	0.219236	0.248256	0	0.515064
	maker-HiC_scaffold_13-snap-1047.9	2.71726	0.912576	0.914782	1.50399	1.33789	0.0985205	0.352948	0	0.0875525	6.33734	7.55125	9.25054	0.470315	0.625532	0.569393	0.3582	0	0.0928961
	maker-HiC_scaffold_13-snap-1046.11	2.19908	0.4557	1.44253	0.969063	0.989749	0.0983936	0.352493	0.0942982	0	2.67773	4.13567	2.97857	0.563651	0.356986	0.473882	0.178869	0	0.185553
	maker-HiC_scaffold_13-snap-1046.10	12.2565	3.39302	5.73302	4.89147	8.78587	0.42815	1.34211	1.18996	0.646825	13.4738	16.8103	15.1138	1.79863	1.28155	2.3095	0.700498	0.0377051	0.968898
	maker-HiC_scaffold_12-snap-614.36	1.1503	0.861795	0.454673	1.64937	2.15252	0.0930383	0.249981	0.356663	0.496083	0.920722	0.644095	0.763785	0.799459	0.421946	0.179236	0	0	0.26318
	maker-HiC_scaffold_12-snap-609.2	2.20367	6.24575	2.69606	2.28206	3.77363	9.37867	0.395281	2.32639	0	7.97098	6.00171	10.5299	12.5361	6.80544	24.9761	0.501454	1.16602	1.76865
	maker-HiC_scaffold_12-snap-566.19	0.0595867	1.03172	0.367419	0.863887	0.504187	0.626532	2.02009	2.16164	2.67255	0.310013	0.433742	0.578636	1.01691	2.5573	0.2414	3.30301	0.717284	2.65844
	maker-HiC_scaffold_12-snap-566.14	0	0	0.159119	0.320679	0.245644	0.0814002	0.364519	1.09217	1.37442	0.48333	0.64403	0.167061	0.388587	1.1075	0.156816	2.36763	1.14696	3.6074
	maker-HiC_scaffold_12-snap-564.52	0	0	0	0.152225	0.932849	0.309123	2.63014	3.99947	1.92296	0.45887	0.764296	0.317213	1.32812	0.981351	0	2.52879	2.31395	1.74885
	maker-HiC_scaffold_12-snap-563.6	0.771732	1.07375	0.4532	3.3109	2.09891	1.85474	8.51335	8.9988	10.3016	1.72076	4.35649	4.04446	4.31638	13.774	0.781618	16.4371	1.12295	11.2582
	maker-HiC_scaffold_12-snap-443.41	0	0	0	0	0.180292	0	0	0	0.15928	0	1.68396	0.735695	0.085562	0	0	0	0.947053	0.507003
	maker-HiC_scaffold_12-snap-1970.13	9.24451	0.362467	14.113	0.277488	2.97582	0.0704367	0.69393	0.13501	1.87786	1.39411	5.92118	8.6736	0.268999	0	0.203542	0.128047	0	0.730571
	maker-HiC_scaffold_11-snap-605.48	388.111	198.98	299.155	132.618	202.774	69.6621	52.6895	33.3813	30.6885	462.706	418.136	437.12	247.635	213.85	264.911	90.056	30.7616	68.9648
	maker-HiC_scaffold_11-snap-1776.40	0.0921527	0	0	0.477153	0.0974677	0	0.347125	0.0928622	1.54995	0	0.383312	0.198862	0.0925112	0.263663	0	0.792654	1.70662	1.27909
	maker-HiC_scaffold_10-snap-491.4	6.54698	7.94134	9.24211	5.06627	9.66398	0.605179	0.0677513	0.942484	0.403354	39.9762	33.816	31.2837	1.73339	4.1169	4.08052	0.618835	0.266476	1.4979
	maker-HiC_scaffold_10-snap-2137.52	0.352792	0	0.54384	0.456676	0.839564	0	6.47845	1.33316	27.0314	3.21209	2.01774	1.33229	0.619788	0.0841158	0.446639	2.27591	2.69508	0.961869
	maker-HiC_scaffold_10-snap-1804.32	36.3893	18.175	30.2677	6.80574	10.0404	0.3839	0.916876	0	0.454882	40.5241	35.1829	28.8894	5.62013	2.43748	7.88879	0.930519	0.450776	0.844628
	maker-HiC_scaffold_10-snap-1769.4	48.6156	94.5595	88.4823	53.8283	64.2109	9.43189	23.1549	14.1239	103.202	131.175	169.903	114.676	14.3118	15.6588	15.899	72.4886	13.7942	17.231
	maker-HiC_scaffold_10-snap-1646.0	234.985	90.8844	133.561	93.5891	115.506	58.5733	37.3873	24.4488	15.695	194.198	364.095	269.898	76.135	70.9814	75.6659	42.2137	58.1811	32.5209
	maker-HiC_scaffold_10-snap-1537.1	14.3281	11.1706	16.3873	9.01434	9.53267	5.02183	2.32137	4.73518	1.0797	13.0655	13.4577	11.9688	4.40796	7.78756	8.03602	5.44804	6.49106	5.19338
	maker-HiC_scaffold_10-snap-1533.0	3.99441	4.48887	4.02607	3.34101	2.68112	1.53461	1.22975	2.01258	0.645993	3.75671	3.91408	4.97295	2.31343	2.56411	4.43458	3.23024	0.924679	3.04631
	maker-HiC_scaffold_10-snap-1356.40	5.85321	5.34443	6.39122	4.26192	5.51368	4.61582	3.3589	5.34531	2.73464	2.9501	2.4727	2.36831	1.19356	1.22113	1.6673	3.93332	3.89556	2.26683
	genemark-HiC_scaffold_8-processed-1213.111	1.20169	0.37155	0.970327	3.02219	1.81571	1.26353	5.90072	3.37334	24.703	3.39397	3.30256	1.11137	2.06805	6.38525	1.73869	13.0435	16.0551	20.8495
	genemark-HiC_scaffold_8-processed-1204.2	1.54869	3.44499	2.21051	2.67296	2.73002	2.08072	7.45415	3.03453	26.7715	12.5337	5.72607	4.54885	3.02306	1.39495	4.35702	7.72952	2.15107	4.69158
	genemark-HiC_scaffold_7-processed-1127.60	3.54226	2.97082	3.36731	5.59409	6.93114	4.37635	14.4273	12.6718	12.9914	6.266	5.80157	5.63749	3.55604	3.54723	1.61444	10.918	7.13408	10.9748
	genemark-HiC_scaffold_3-processed-1207.29	4.85403	0.315172	15.4641	0.603203	1.33484	0	4.47968	1.95656	4.80778	1.2122	5.85525	12.9888	0.58475	0.37035	1.17989	0.742259	0.0898941	0.288748
	genemark-HiC_scaffold_3-processed-1199.69	1.06884	0.105151	7.7889	0	0.411086	0	3.56864	1.07707	2.26984	0.606641	4.749	9.54058	0.682817	0.46335	0.787296	0.18573	0.179949	0.481676
	genemark-HiC_scaffold_3-processed-1137.44	172.02	138.625	177.273	151.937	163.764	194.425	104.224	110.324	57.3208	218.32	238.7	229.99	212.067	226.585	234.661	97.9424	109.039	134.575
	genemark-HiC_scaffold_3-processed-1131.22	4.96221	4.75371	5.5176	3.53813	3.2695	2.48049	4.44315	4.42659	3.64857	2.96261	3.2145	4.73971	3.26657	1.55165	1.07107	2.02139	4.51954	3.06474
	genemark-HiC_scaffold_3-processed-1128.55	37.0361	21.8356	27.7382	14.5635	17.184	17.0831	2.05645	1.93648	1.30592	28.7215	44.6898	33.4581	34.9879	16.9112	37.9528	2.08705	1.13236	2.51144
	genemark-HiC_scaffold_14-processed-506.54	56.3844	45.763	59.526	44.9869	47.4381	35.5717	8.20604	10.3306	4.31067	103.874	135.922	126.515	124.657	115.249	113.694	26.944	7.35693	29.7295
	genemark-HiC_scaffold_10-processed-2132.72	0	0.191044	0.0907135	0.0914092	0.0933605	0	0.332498	0	1.23719	0.0918483	0.18358	0.190482	0	0	0.0894002	0.0843613	0.245205	0
	augustus_masked-HiC_scaffold_6-processed-718.23	53.5783	19.8665	39.1302	19.5743	22.2935	3.00266	21.7701	17.8142	20.4576	73.8626	93.7543	75.8572	21.7058	22.0476	27.1323	20.7944	6.04411	16.8526
	augustus_masked-HiC_scaffold_10-processed-2043.26	21.3801	31.8986	28.9927	14.542	12.8454	26.3379	9.29256	7.01158	7.32909	14.8752	21.1803	19.2466	22.8603	21.7177	27.1635	8.9472	3.74861	6.2713
