# Supplementary material for: Physiological and Transcriptional Analysis Reveals the Response Mechanism of Camellia vietnamensis Huang to Drought Stress
Source: Int J Mol Sci. 2022 Oct 5;23(19):11801. doi: 10.3390/ijms231911801 (PMC9569630; doi:10.3390/ijms231911801)
Supplement: Supplementary file 1 [file ijms-23-11801-s001.zip › Table S7.xlsx]

## Sheet: Sheet1
Table S7. DEGs enriched in flavonoid biosynthesis pathway (ko00941)
Pathway	Gene Name	Definition	Entry	GeneID	HD1-0d-(average)	WH1-0d-(average)	HD1-3d-(average)	WH1-3d-(average)	HD1-6d-(average)	WH1-6d-(average)
flavonoid biosynthesis pathway (ko00941)	LAR	leucoanthocyanidin reductase	K13081	maker-HiC_scaffold_12-snap-289.3	35.7216	79.6848	52.8982	100.495	147.527	343.209
				maker-HiC_scaffold_12-snap-305.13	42.2402	84.3293	67.5405	64.1734	313.659	211.135
				maker-HiC_scaffold_13-snap-327.20	7.31666	15.1715	8.44882	8.82999	16.9915	13.106
				augustus_masked-HiC_scaffold_7-processed-1085.5	31.2803	27.5288	71.0616	55.9724	140.966	124.049
	CHS	chalcone synthase	K00660	maker-HiC_scaffold_2-snap-502.56	25.6094	30.6019	84.2031	62.6762	153.327	148.016
				maker-HiC_scaffold_5-snap-408.33	13.2183	21.5703	44.1829	8.15963	150.281	35.4823
	FLS	flavonol synthase	K05278	maker-HiC_scaffold_3-snap-722.72	18.6446	45.1971	32.6766	19.8657	119.148	44.5689
	F3H	flavanone 3-hydroxylase	K00475	genemark-HiC_scaffold_5-processed-1754.17	36.3906	80.4857	26.7105	21.918	617.372	240.257
	CHI	chalcone isomerase	K01859	maker-HiC_scaffold_11-snap-734.51	20.8791	69.0641	10.5129	7.83427	198.478	40.2225
	CYP75B1	flavonoid 3'-monooxygenase	K05280	maker-HiC_scaffold_9-snap-939.4	6.83946	32.689	3.55672	4.82922	26.1147	14.3138
