# Supplementary material for: Physiological and Transcriptional Analysis Reveals the Response Mechanism of Camellia vietnamensis Huang to Drought Stress
Source: Int J Mol Sci. 2022 Oct 5;23(19):11801. doi: 10.3390/ijms231911801 (PMC9569630; doi:10.3390/ijms231911801)
Supplement: Supplementary file 1 [file ijms-23-11801-s001.zip › Table S8.xlsx]

## Sheet: Sheet1
Table S8. DEGs enriched in plant hormone signal transduction pathway (ko04075)
Pathway	Hormone Name	Gene Name	GeneID	HD1-0d-(average)	WH1-0d-(average)	HD1-3d-(average)	WH1-3d-(average)	HD1-6d-(average)	WH1-6d-(average)
plant hormone signal transduction pathway (ko04075)	AUX	AUX/IAA	augustus_masked-HiC_scaffold_9-processed-179.10	79.6853	76.7721	56.9734	71.4189	19.1286	17.0202
	AUX	AUX/IAA	maker-HiC_scaffold_12-snap-534.1	43.7116	51.1403	16.3496	27.8337	0.922902	1.32208
	AUX	AUX/IAA	maker-HiC_scaffold_12-snap-630.5	56.5125	22.8668	47.6655	70.6401	1.44986	4.83084
	AUX	AUX/IAA	maker-HiC_scaffold_2-snap-298.5	485.737	751.54	314.746	447.806	77.0271	83.2086
	AUX	AUX/IAA	maker-HiC_scaffold_2-snap-300.57	133.979	142.086	66.8608	123.301	19.6283	9.95212
	AUX	AUX/IAA	maker-HiC_scaffold_5-snap-1283.12	67.2195	83.1894	40.3793	82.5451	9.33696	17.7256
	AUX	AUX/IAA	maker-HiC_scaffold_5-snap-192.49	527.938	492.185	230.683	349.605	24.7385	33.8687
	AUX	AUX/IAA	maker-HiC_scaffold_5-snap-192.53	3.00992	7.41216	1.20834	4.13782	0.0489915	0.0994384
	AUX	AUX/IAA	maker-HiC_scaffold_6-snap-278.2	15.3205	9.10687	20.412	12.3436	5.35358	7.08122
	AUX	AUX/IAA	maker-HiC_scaffold_9-snap-161.37	12.0173	22.1451	9.16417	19.1625	32.524	33.2746
	AUX	AUX/IAA	maker-HiC_scaffold_9-snap-222.23	10.4236	19.076	3.47858	2.20432	0.0818981	0.326187
	AUX	ARF	maker-HiC_scaffold_14-snap-602.15	62.62	55.5796	52.2123	43.8473	21.8489	14.8794
	AUX	ARF	maker-HiC_scaffold_3-snap-73.1	0.547725	1.21439	0.741888	0.247882	5.44599	1.91931
	AUX	GH3	maker-HiC_scaffold_10-snap-1776.4	5.11143	13.2045	1.88739	5.19657	47.1318	30.6486
	AUX	GH3	maker-HiC_scaffold_11-snap-1246.6	190.872	60.1609	171.682	82.4948	2.50811	1.20141
	AUX	GH3	maker-HiC_scaffold_11-snap-1627.34	0.381017	0.454519	0.0734972	0.0845846	2.98485	0.683998
	AUX	GH3	maker-HiC_scaffold_11-snap-1628.42	0.126624	0.0367393	0.0183392	0.0506345	1.43617	0.229731
	AUX	GH3	maker-HiC_scaffold_2-snap-1108.0	0.219645	0.0693463	0.0694891	0.0323225	3.19187	0.39598
	AUX	GH3	maker-HiC_scaffold_2-snap-1651.24	0.601729	0.30018	0.0750634	0.35306	0.0167787	0.0498819
	AUX	GH3	maker-HiC_scaffold_6-snap-1165.24	3.95466	20.1812	2.582	2.17886	32.4396	2.91488
	AUX	GH3	maker-HiC_scaffold_6-snap-1170.0	5.80678	13.1831	3.78465	1.56806	33.9999	3.81465
	AUX	GH3	maker-HiC_scaffold_7-snap-1463.34	0.139888	0.0532196	0.0887279	0.0169139	11.0152	3.49094
	AUX	GH3	maker-HiC_scaffold_8-snap-97.3	3.50437	6.93648	0.851867	0.533001	0.101355	0.0876741
	AUX	SAUR	augustus_masked-HiC_scaffold_1-processed-2168.2	314.461	167.364	212.705	124.431	63.6109	62.8205
	AUX	SAUR	augustus_masked-HiC_scaffold_12-processed-2018.11	13.6118	41.9071	4.95006	28.5995	0.580757	-
	AUX	SAUR	augustus_masked-HiC_scaffold_13-processed-26.27	9.38301	24.6672	6.39668	1.59382	23.6645	4.39998
	AUX	SAUR	augustus_masked-HiC_scaffold_15-processed-170.12	10.7919	33.0604	78.6235	24.4917	18.2118	12.3013
	AUX	SAUR	augustus_masked-HiC_scaffold_2-processed-1906.23	0.269436	0.281099	1.21494	-	2.93839	0.167453
	AUX	SAUR	snap_masked-HiC_scaffold_14-processed-783.57	0.226142	-	3.54975	0.659691	2.47786	1.33762
	AUX	SAUR	snap_masked-HiC_scaffold_14-processed-783.61	0.226076	0.534072	7.45117	3.74291	10.5694	5.05742
	AUX	SAUR	augustus_masked-HiC_scaffold_12-processed-79.0	2.03231	3.71096	1.41314	1.59944	0.254081	-
	AUX	SAUR	augustus_masked-HiC_scaffold_8-processed-613.10	0.373412	5.37384	0.474102	-	0.167539	-
	AUX	AUX1	maker-HiC_scaffold_10-snap-394.1	8.30197	7.44859	1.52064	3.1408	0.989923	1.49883
	AUX	AUX1	maker-HiC_scaffold_13-snap-1345.7	148.349	127.489	27.4679	40.3727	7.31407	6.99998
	AUX	AUX1	maker-HiC_scaffold_3-snap-1803.0	21.3269	24.2185	5.07668	10.97	0.230955	0.26082
	AUX	AUX1	maker-HiC_scaffold_3-snap-1815.16	34.4303	26.0045	6.69822	20.8107	0.178348	0.286358
	AUX	T1R1	maker-HiC_scaffold_8-snap-120.1	158.451	105.823	59.4779	79.8879	22.2629	17.6417
	CYT	CRE1	genemark-HiC_scaffold_1-processed-197.20	8.68112	6.05316	6.96751	5.21363	2.67072	2.14337
	CYT	CRE1	maker-HiC_scaffold_11-snap-1418.13	11.7444	11.71	6.49074	10.1289	4.26021	3.37588
	CYT	CRE1	maker-HiC_scaffold_13-snap-41.7	88.9425	84.1277	87.3917	107.822	34.0002	52.082
	CYT	CRE1	maker-HiC_scaffold_15-snap-1262.6	3.5451	6.18642	11.596	6.90506	10.8954	8.44947
	CYT	CRE1	maker-HiC_scaffold_2-snap-1331.11	13.3737	9.99352	10.2012	8.51305	3.92564	2.25286
	CYT	AHP	maker-HiC_scaffold_14-snap-1219.19	45.8719	16.8486	7.75625	33.9564	1.19538	2.29185
	CYT	B-ARR	maker-HiC_scaffold_12-snap-1952.7	10.5691	15.4	10.5106	6.00218	3.62029	3.05666
	CYT	A-ARR	maker-HiC_scaffold_7-snap-986.22	22.2528	30.6837	26.6035	23.1275	41.2383	38.1075
	CYT	A-ARR	maker-HiC_scaffold_13-snap-1626.28	3.3614	2.87454	0.679758	1.331	1.18351	0.356884
	ET	ETR	augustus_masked-HiC_scaffold_8-processed-461.4	0.0736216	0.0188901	0.0190884	0.162261	6.09698	3.42689
	ET	ETR	maker-HiC_scaffold_2-snap-350.3	31.6442	29.8013	16.043	8.57517	93.7283	94.9104
	ET	CTR1	maker-HiC_scaffold_13-snap-945.12	14.4246	11.7968	13.5741	10.2668	25.5991	27.3524
	ET	EIN2	maker-HiC_scaffold_3-snap-1666.4	68.9962	72.7828	69.1877	48.5575	23.436	26.124
	ET	EBF1-2	snap_masked-HiC_scaffold_14-processed-167.29	167.604	229.652	73.8527	58.5714	334.791	277.567
	ET	EIN3	augustus_masked-HiC_scaffold_8-processed-880.22	20.1151	29.1805	20.365	24.1388	56.5374	69.8232
	ET	EIN3	maker-HiC_scaffold_12-snap-813.0	430.951	409.484	474.452	395.201	625.819	654.262
	ET	ERF1	snap_masked-HiC_scaffold_2-processed-370.26	0.728506	1.1457	0.345301	0.383553	3.12846	0.314359
	ET	ERF1	snap_masked-HiC_scaffold_5-processed-287.28	0.105324	0.656437	0.0546162	-	25.0844	1.48992
	ET	ERF1	snap_masked-HiC_scaffold_5-processed-291.14	0.314534	2.70789	0.108407	0.104753	28.8886	7.20322
	ET	ERF1	snap_masked-HiC_scaffold_6-processed-883.17	5.30408	6.56896	1.36437	0.466673	1.63153	0.97909
	JA	JAR1	augustus_masked-HiC_scaffold_12-processed-870.1	129.662	227.119	203.812	113.619	66.9703	89.5679
	JA	JAR1	maker-HiC_scaffold_12-snap-467.4	4.559	11.1614	8.69819	5.29148	2.7544	2.9153
	JA	JAZ	genemark-HiC_scaffold_12-processed-436.0	950.229	574.002	656.058	531.995	302.09	334.029
	JA	JAZ	maker-HiC_scaffold_1-snap-486.16	0.181437	-	0.751094	0.128887	1.81375	0.218482
	JA	JAZ	maker-HiC_scaffold_12-snap-71.44	77.8482	104.583	212.124	19.0898	419.412	34.2923
	JA	JAZ	maker-HiC_scaffold_13-snap-19.45	28.8329	34.0993	72.8532	10.8435	60.8592	3.69859
	JA	MYC2	augustus_masked-HiC_scaffold_12-processed-834.22	65.059	43.5315	40.9833	46.7009	1.12353	0.606599
	JA	MYC2	snap_masked-HiC_scaffold_14-processed-967.10	154.928	102.732	111.004	100.754	370.947	280.684
	JA	MYC2	snap_masked-HiC_scaffold_15-processed-257.26	193.954	218.778	325.473	129.93	49.8406	34.5191
	JA	MYC2	snap_masked-HiC_scaffold_1-processed-2170.27	34.2558	34.8746	34.4306	11.057	19.1759	5.51377
	SA	NPR1	maker-HiC_scaffold_13-snap-1675.8	3.21385	5.13425	3.06141	3.68759	6.68118	7.95828
	SA	NPR1	maker-HiC_scaffold_4-snap-107.2	54.0248	84.0201	83.3874	69.1025	125.941	133.535
	SA	NPR1	maker-HiC_scaffold_6-snap-236.25	1.44019	0.332315	0.464056	0.317355	0.141483	-
	SA	TGA	maker-HiC_scaffold_13-snap-1774.34	0.278166	0.173135	0.151671	0.0516317	2.25746	0.714167
	SA	TGA	maker-HiC_scaffold_8-snap-737.23	3.36313	2.71179	1.73593	2.32519	0.66008	0.534163
	SA	TGA	maker-HiC_scaffold_5-snap-1123.3	2.31278	1.13638	2.82795	1.91565	2.01371	2.61226
	SA	PR1	snap_masked-HiC_scaffold_1-processed-286.57	0.445499	13.1012	0.469091	0.290704	97.7594	3.35777
	SA	PR1	snap_masked-HiC_scaffold_1-processed-287.36	0.804979	76.3047	0.586759	4.431	326.827	28.5454
	BR	BAK1	maker-HiC_scaffold_1-snap-420.35	6.2657	8.812	4.88741	5.2127	0.914045	0.843844
	BR	BAK1	maker-HiC_scaffold_1-snap-363.5	4.04089	6.73115	3.55623	5.26015	1.58615	0.701125
	BR	BRI1	maker-HiC_scaffold_10-snap-1198.2	54.7378	55.9294	25.437	25.6079	41.0411	35.9451
	BR	BSK	maker-HiC_scaffold_3-snap-28.1	86.1285	98.094	106.354	101.069	252.107	263.294
	BR	BIN2	maker-HiC_scaffold_11-snap-1132.5	82.8706	48.6544	52.2367	42.4773	29.2421	23.8184
	BR	BZR1-2	maker-HiC_scaffold_5-snap-1546.9	38.3372	25.5009	30.532	31.4437	12.9531	14.7069
	BR	TCH4	genemark-HiC_scaffold_11-processed-843.90	1.02833	8.03882	10.3046	1.30908	0.299493	0.448488
	BR	TCH4	genemark-HiC_scaffold_11-processed-844.22	0.999679	6.36467	6.43413	1.04292	0.719628	1.92925
	BR	TCH4	genemark-HiC_scaffold_11-processed-845.21	0.814918	5.22734	11.3731	1.82628	3.52072	2.43812
	BR	TCH4	maker-HiC_scaffold_7-snap-1899.1	0.460576	4.54528	1.26952	1.44795	0.162336	0.666317
	BR	TCH4	maker-HiC_scaffold_7-snap-1899.5	0.0947671	1.14438	2.19601	0.310904	0.0879698	0.0598286
	BR	TCH4	maker-HiC_scaffold_7-snap-1900.47	21.7136	10.8296	238.124	34.3713	123.574	83.3279
	BR	TCH4	maker-HiC_scaffold_7-snap-1903.1	3.79611	13.0915	0.930847	1.86419	3.30367	3.33073
	BR	TCH4	maker-HiC_scaffold_7-snap-1906.10	5.24996	25.4219	18.8835	4.90295	0.515476	0.262352
	BR	TCH4	maker-HiC_scaffold_7-snap-1909.0	34.4615	32.9174	502.663	125.763	194.439	251.928
	BR	TCH4	maker-HiC_scaffold_7-snap-1910.0	2.14096	9.10932	2.38258	1.00516	0.30021	0.474439
	BR	TCH4	maker-HiC_scaffold_7-snap-1911.6	-	1.36391	0.222488	0.27254	0.0329065	0.0349149
	BR	TCH4	maker-HiC_scaffold_7-snap-1912.22	0.57389	1.62115	11.1029	9.68802	20.6735	40.5166
	BR	TCH4	maker-HiC_scaffold_7-snap-1964.30	69.1258	115.408	104.535	33.498	39.3026	52.9588
	BR	TCH4	maker-HiC_scaffold_7-snap-1974.14	23.1374	43.7354	39.5234	9.1637	13.638	12.0345
	BR	CYCD3	maker-HiC_scaffold_3-snap-203.44	40.6426	56.1523	5.31989	6.71888	1.79225	1.10381
	BR	CYCD3	maker-HiC_scaffold_7-snap-1456.36	7.54805	5.75563	5.72107	5.32769	1.74099	2.29748
