# Supplementary material for: Physiological and Transcriptional Analysis Reveals the Response Mechanism of Camellia vietnamensis Huang to Drought Stress
Source: Int J Mol Sci. 2022 Oct 5;23(19):11801. doi: 10.3390/ijms231911801 (PMC9569630; doi:10.3390/ijms231911801)
Supplement: Supplementary file 1 [file ijms-23-11801-s001.zip › Table S9.xlsx]

## Sheet: Sheet1
Table S9. The primers of eighteen candidate genes related to lignin biosynthesis were used for qRT-PCR validation
ID	Primer_F	Primer_R
GAPDH	TTGGCATCGTTGAGGGTCT	CAGTGGGAACACGGAAAGC
maker-HiC_scaffold_11-snap-605.48	CTACATTGCTGGGCTTTTG	CATTGAGCGTTTCTCCGTT
maker-HiC_scaffold_13-snap-1046.10	ATGGCTGCTTATTGCTC	TTGGTTATGTTGCTCGG
maker-HiC_scaffold_7-snap-759.0	CACCTCCCAATACATACCCAAC	GAAACTCACGCAAAAACCCCTA
maker-HiC_scaffold_9-snap-465.4	GGATGGTTACACACAGGGGATA	GGAGGGATGGTTGAGTAGAAGG
maker-HiC_scaffold_10-snap-1646.0	GTGAGTGAGAGAATGGAAATGA	AGGAACAAGAAAAGTAAAGGGA
maker-HiC_scaffold_7-snap-1323.19	GATTTTATTCCTTGGCTCG	CGTTTTCTTGTTCTTCTGC
genemark-HiC_scaffold_3-processed-1128.55	TGAACCAACCAGGTAAATCTCT	CTGTAACACTCAATCCAAAAGC
genemark-HiC_scaffold_7-processed-1127.60	CATCAACCAAGGCAGCCAGAACC	TGTGAAGGAGGAGGAGGAGGAGT
maker-HiC_scaffold_10-snap-1537.1	GCAGGGGGTCCAGTGTATGAGA	TGAAGGTAGGAGGAGGGAGGTT
maker-HiC_scaffold_10-snap-2137.52	GCTTTGTTGAGGGATGCGAT	GCTTTGTTGAGGGATGCGAT
maker-HiC_scaffold_3-snap-1886.35	ACCCACTATCAAAAGAG	AATGGAAGCATCACAAC
maker-HiC_scaffold_4-snap-1574.17	GTTTTGATTGTAGTGATGGGCA	CTTTATTGTATTAGAGCGGGGC
maker-HiC_scaffold_5-snap-1067.0	TCATCATCTTCACATCACCAT	GATTCCAACTTAGGACACTCA
maker-HiC_scaffold_6-snap-548.28	TGGTGTTGCTCATTGTGGGTT	ATTGTTGGGTCGGGTTTGCCT
genemark-HiC_scaffold_14-processed-506.54	AAACTGGTGAAGGTTGGGGGT	TCGGCTGTGATTGATTTGCTG
maker-HiC_scaffold_10-snap-1804.32	AGGTCGGGGGATTGATTGGC	CATACTTCCTGAGCGGGGCA
maker-HiC_scaffold_12-snap-563.6	ACAGGGGAAGAGACAGCA	AGAACCAGGTAAGCGAGG
maker-HiC_scaffold_12-snap-566.19	CTTCAAGATGAGTGGGTT	AGAGATGGATTTAGAGCC
